# Supplementary material for: A Bayesian Small Area Estimation Approach for District‐Level Fertility and Mortality Estimates in India, 2015–16 to 2019–21
Source: Health Sci Rep. 2026 Feb 8;9(2):e71789. doi: 10.1002/hsr2.71789 (PMC12883338; doi:10.1002/hsr2.71789)
Supplement: Supplementary file 1 — Table 5: Bayesian estimates of district‐level neonatal mortality rate (NMR), infant mortality rate (IMR), under‐five mortality rate (U5MR), and total fertility rate (TFR) for India, 2015–16. Table 6: Bayesian estimates of district‐level neonatal mortality rate (NMR), infant mortality rate (IMR), under‐five mortality rate (U5MR), and total fertility rate (TFR) for India, 2019‐21. [file HSR2-9-e71789-s001.xlsx]

## Sheet: NFHS 4
Table 5: Bayesian estimates of district-level neonatal mortality rate (NMR), infant mortality rate (IMR), under-five mortality rate (U5MR), and total fertility rate (TFR) for India, 2015–16.
		NMR & credible interval			IMR & credible interval			U5MR & credible interval			TFR & credible interval
State_name	District	NMR	LCL	UCL	IMR	LCL	UCL	U5MR	LCL	UCL	TFR	LCL	UCL
Andaman and Nicobar islands	Nicobars	NC	NC	NC	10.84	8.52904	13.151	10.84	7.75335	13.9267	1.85	1.6601	2.0399
Andaman and Nicobar islands	North district	14.47	12.8818	16.0582	17.92	15.1404	20.6996	17.92	15.5397	20.3003	1.11427	0.973381	1.25516
Andaman and Nicobar islands	South andaman	5.89	4.109	7.671	9.54	6.73572	12.3443	14.15	11.4147	16.8853	1.61678	1.4614	1.77216
Andhra Pradesh	Srikakulam	49.06	47.5331	50.5869	56.48	53.6026	59.3574	56.48	54.399	58.561	1.66048	1.49289	1.82807
Andhra Pradesh	Vizianagaram	17.71	16.0782	19.3418	31.88	29.4227	34.3373	38.8	35.7369	41.8631	1.9688	1.76248	2.17512
Andhra Pradesh	Visakhapatnam	28.18	26.6539	29.7061	39.65	37.8156	41.4844	46.99	45.0031	48.9769	1.60586	1.44351	1.76821
Andhra Pradesh	East godavari	24.59	22.5096	26.6704	48.8	46.1288	51.4712	48.8	46.1094	51.4906	2.0976	1.89798	2.29722
Andhra Pradesh	West godavari	20.84	18.6017	23.0783	25.92	23.5638	28.2762	25.92	23.9069	27.9331	1.66	1.47152	1.84848
Andhra Pradesh	Krishna	6.3	4.45186	8.14814	17.8	15.6886	19.9114	23.23	20.7428	25.7172	1.48569	1.33941	1.63197
Andhra Pradesh	Guntur	14.93	12.6926	17.1674	41.64	39.8891	43.3909	41.64	39.1243	44.1557	1.92	1.74043	2.09957
Andhra Pradesh	Prakasam	45.83	44.1363	47.5237	60.09	58.3566	61.8234	67.38	64.3353	70.4247	2.15961	1.92687	2.39235
Andhra Pradesh	Sri potti sriramulu nellore	28.78	26.6086	30.9514	28.78	26.5712	30.9888	28.78	26.5467	31.0133	2.2667	2.05665	2.47675
Andhra Pradesh	Y.s.r.	39.26	36.996	41.524	42.92	40.7317	45.1083	47.64	45.0903	50.1897	2.024	1.83873	2.20927
Andhra Pradesh	Kurnool	21.18	18.8152	23.5448	28.88	26.1872	31.5728	51.26	49.4137	53.1063	2.05	1.88712	2.21288
Andhra Pradesh	Anantapur	22.3	20.3068	24.2932	26.28	24.2746	28.2855	34.93	32.5883	37.2717	2.03	1.82758	2.23242
Andhra Pradesh	Chittoor	NC	NC	NC	7.79	5.82192	9.75808	12.03	9.82903	14.231	1.9504	1.81062	2.09018
Arunachal Pradesh	Tawang	4.74	2.48067	6.99933	9.96	7.78249	12.1375	23.45	20.9969	25.9031	2.02	1.83904	2.20096
Arunachal Pradesh	West kameng	3.57	2.00186	5.13814	9.97	8.31095	11.6291	9.97	7.67366	12.2663	1.64955	1.51996	1.77914
Arunachal Pradesh	East kameng	8.8	6.50001	11.1	32.57	30.5242	34.6158	40.54	38.3296	42.7504	3.298	3.07351	3.52249
Arunachal Pradesh	Papumpare	15.03	13.3406	16.7194	24.56	22.4825	26.6375	25.63	23.0525	28.2075	2.0608	1.84035	2.28125
Arunachal Pradesh	Upper subansiri	NC	NC	NC	5.68	3.91585	7.44415	14.41	11.5551	17.2649	3.3562	3.14081	3.57159
Arunachal Pradesh	West siang	NC	NC	NC	4.35	2.53337	6.16663	20.03	18.1088	21.9512	2.27562	2.05746	2.49378
Arunachal Pradesh	East siang	NC	NC	NC	3.07	1.45611	4.68389	3.07	NC	NC	2.0056	1.76528	2.24592
Arunachal Pradesh	Upper siang	NC	NC	NC	NC	NC	NC	2.01	NC	NC	1.85	1.66928	2.03072
Arunachal Pradesh	Changlang	11.75	10.2909	13.2091	22.25	20.0816	24.4184	33.97	30.8549	37.0851	2.09714	1.96425	2.23003
Arunachal Pradesh	Tirap	12.03	9.96758	14.0924	28.18	25.2985	31.0615	45.52	42.6546	48.3854	2.0148	1.88388	2.14572
Arunachal Pradesh	Lower subansiri	9.91	8.40375	11.4163	9.91	7.39375	12.4263	16.29	14.1429	18.4371	1.9596	1.73466	2.18454
Arunachal Pradesh	Kurung kumey	6.13	4.21661	8.04339	16.88	14.1069	19.6531	36.17	33.8876	38.4524	2.0424	1.82554	2.25926
Arunachal Pradesh	Dibang valley	NC	NC	NC	7.2	4.86356	9.53644	15.46	12.6011	18.3189	1.73	1.57602	1.88398
Arunachal Pradesh	Lower dibang valley	11.2	9.26984	13.1302	25.88	23.9926	27.7674	42.67	40.534	44.806	2.11499	1.87629	2.35369
Arunachal Pradesh	Lohit	35.05	32.7477	37.3523	52.65	50.2342	55.0658	68.17	66.0807	70.2593	2.07929	1.88957	2.26901
Arunachal Pradesh	Anjaw	14.33	12.8733	15.7867	30.07	28.4099	31.7301	36.16	33.2294	39.0906	2.024	1.88549	2.16251
Assam	Kokrajhar	35.23	33.1512	37.3088	45.58	43.4272	47.7328	60.88	58.8089	62.9511	2.0148	1.80283	2.22677
Assam	Dhubri	16.64	15.1981	18.0819	28.42	25.7194	31.1206	31.54	28.9479	34.1321	2.16853	2.04404	2.29302
Assam	Goalpara	25.03	22.6755	27.3845	35.01	32.6205	37.3995	46.83	44.1806	49.4794	1.79	1.66372	1.91628
Assam	Barpeta	24.6	22.8726	26.3274	40.18	37.6115	42.7485	48.36	45.869	50.851	1.978	1.82597	2.13003
Assam	Morigaon	54.94	52.9873	56.8927	89.65	87.7695	91.5305	94.61	91.7879	97.4321	2.11499	1.93894	2.29104
Assam	Nagaon	51.45	49.3678	53.5322	65.88	63.3046	68.4554	70.82	67.9868	73.6531	2.17746	2.03904	2.31588
Assam	Sonitpur	27.6	25.5555	29.6445	45.79	43.5338	48.0462	50.8	48.1846	53.4154	2.22208	2.06537	2.37879
Assam	Lakhimpur	25.86	23.996	27.724	40.16	37.8323	42.4877	57.13	54.9776	59.2824	2.32916	2.08598	2.57234
Assam	Dhemaji	42.66	40.4672	44.8528	50.83	49.1821	52.4779	55.09	52.1634	58.0166	2.0976	1.93747	2.25773
Assam	Tinsukia	32.13	29.7676	34.4924	43.62	41.077	46.163	57.41	54.6699	60.1501	1.62771	1.40378	1.85164
Assam	Dibrugarh	5.78	4.35996	7.20004	11.9	9.00842	14.7916	23.96	20.8143	27.1057	1.66	1.51137	1.80863
Assam	Sivasagar	40.69	38.3505	43.0295	63.18	60.7581	65.6019	73.36	70.3849	76.3351	2.35594	2.22461	2.48727
Assam	Jorhat	28.86	26.743	30.977	31.99	29.242	34.738	41.36	39.2718	43.4482	2.08822	1.87181	2.30463
Assam	Golaghat	51.72	49.4211	54.0189	60.42	58.321	62.519	67.75	64.9973	70.5027	1.57308	1.42185	1.72431
Assam	Karbi anglong	43.33	41.3697	45.2903	64.05	62.258	65.842	72.91	70.4507	75.3693	2.23992	2.11016	2.36968
Assam	Dima hasao	32.85	30.8311	34.8689	42.15	40.5045	43.7955	61.95	59.1819	64.7181	1.6116	1.41318	1.81002
Assam	Cachar	43.05	41.5997	44.5003	70.92	68.213	73.627	84.71	82.4595	86.9605	3.0361	2.89998	3.17222
Assam	Karimganj	44.4	42.7183	46.0817	75.57	72.6728	78.4672	83.45	81.5916	85.3084	3.3174	3.13075	3.50405
Assam	Hailakandi	39.37	37.7287	41.0113	53.19	50.2988	56.0812	66.88	64.7413	69.0187	3.298	3.12751	3.46849
Assam	Bongaigaon	10.96	9.37021	12.5498	17.85	15.0593	20.6407	26.41	23.3275	29.4925	2.09	1.92191	2.25809
Assam	Chirang	23.06	21.4058	24.7142	32.26	30.2844	34.2356	43.29	40.1003	46.4797	2.06144	1.90724	2.21564
Assam	Kamrup	16.39	14.286	18.494	16.39	14.0926	18.6874	25.16	22.0232	28.2968	2.07037	1.86265	2.27809
Assam	Kamrup metropolitan	32.27	30.5436	33.9964	35.39	33.3689	37.4111	55.54	52.3883	58.6917	1.84	1.60607	2.07393
Assam	Nalbari	36.79	35.1974	38.3826	55.41	52.6286	58.1914	55.41	52.4259	58.3941	1.62302	1.46263	1.78341
Assam	Baksa	17.17	15.0575	19.2825	36.47	34.3169	38.6231	41.8	39.7611	43.8389	2.15068	2.00025	2.30111
Assam	Darrang	32.77	30.8208	34.7192	40.85	38.8107	42.8893	46.35	43.3992	49.3008	2.38271	2.21058	2.55484
Assam	Udalguri	29.47	27.1293	31.8107	48.63	46.6975	50.5625	58.44	56.1818	60.6982	2.0424	1.90588	2.17892
Bihar	Pashchim champaran	41.73	40.1907	43.2693	54.97	52.3027	57.6373	69.09	66.2285	71.9515	3.7151	3.51017	3.92003
Bihar	Purba champaran	27.03	24.9758	29.0842	51	49.2026	52.7974	56.62	54.6452	58.5948	3.9091	3.76459	4.05361
Bihar	Sheohar	44.19	42.7695	45.6105	61.03	59.3959	62.6641	78.76	75.7996	81.7204	3.0458	2.90136	3.19024
Bihar	Sitamarhi	45.23	43.0136	47.4464	54.41	51.8532	56.9668	80.21	77.9244	82.4956	4.1516	4.01157	4.29163
Bihar	Madhubani	30.8	28.9544	32.6456	42.78	41.0857	44.4743	55.48	53.5667	57.3933	3.3077	3.14881	3.46659
Bihar	Supaul	29.7	27.3019	32.0981	37.2	35.0157	39.3843	44.06	41.4356	46.6844	4.7142	4.48474	4.94366
Bihar	Araria	49.41	47.6258	51.1942	58.31	55.7937	60.8263	83.42	80.7562	86.0838	3.8703	3.72341	4.01719
Bihar	Kishanganj	33.46	31.8734	35.0466	42.76	40.3621	45.1579	50.93	48.0361	53.8239	3.4338	3.18602	3.68158
Bihar	Purnia	57.97	56.0511	59.8889	73.63	70.8861	76.3739	92.09	89.2326	94.9474	3.9867	3.74687	4.22654
Bihar	Katihar	51.01	49.1445	52.8755	57.24	54.6609	59.8191	62.3	59.6192	64.9808	3.4435	3.30256	3.58444
Bihar	Madhepura	34.98	33.1811	36.7789	41.48	39.8281	43.1319	54.03	51.4917	56.5683	3.9285	3.77396	4.08304
Bihar	Saharsa	50.8	49.2253	52.3747	66.08	63.9276	68.2324	81.07	79.1797	82.9603	5.1022	4.89654	5.30786
Bihar	Darbhanga	27.69	25.506	29.874	34.1	31.203	36.997	40.41	38.3274	42.4926	3.7927	3.62992	3.95548
Bihar	Muzaffarpur	36.16	34.283	38.037	40.41	38.609	42.211	44.31	41.9919	46.6281	2.0976	1.88897	2.30623
Bihar	Gopalganj	28.64	27.1978	30.0822	38.42	36.804	40.036	43.97	40.816	47.124	3.3077	3.05899	3.55641
Bihar	Siwan	38.55	36.3188	40.7812	46.54	43.8292	49.2508	55.05	52.4255	57.6745	2.8227	2.65283	2.99257
Bihar	Saran	26.74	24.6037	28.8763	43.93	42.2194	45.6406	50.67	48.5662	52.7738	2.7451	2.55895	2.93125
Bihar	Vaishali	32.19	29.9328	34.4472	50.36	48.2853	52.4347	58.19	56.1474	60.2326	3.686	3.44789	3.92411
Bihar	Samastipur	25.75	23.3666	28.1334	37.08	35.3758	38.7842	44.6	41.7332	47.4668	3.5793	3.4185	3.7401
Bihar	Begusarai	34.44	32.8593	36.0207	44.07	42.082	46.058	51.05	48.8432	53.2568	2.8615	2.73947	2.98353
Bihar	Khagaria	38.08	35.9006	40.2594	50.49	48.2017	52.7783	59.06	56.1453	61.9747	4.5202	4.27825	4.76215
Bihar	Bhagalpur	21.27	19.4545	23.0855	37.27	35.3236	39.2164	42.63	40.314	44.946	3.4144	3.24842	3.58038
Bihar	Banka	36.18	33.8723	38.4877	47.04	44.7343	49.3457	59.67	56.8246	62.5154	4.0352	3.87946	4.19094
Bihar	Munger	39.07	37.6443	40.4957	47.18	44.647	49.713	57.19	55.0225	59.3575	3.2786	3.12137	3.43583
Bihar	Lakhisarai	33.72	31.8635	35.5765	50.55	48.0692	53.0308	54.52	51.9816	57.0584	2.9973	2.77892	3.21568
Bihar	Sheikhpura	37.07	34.7823	39.3577	48.44	46.1406	50.7394	63.69	61.7947	65.5853	3.0749	2.8909	3.2589
Bihar	Nalanda	32.7	30.3551	35.0449	46.44	43.9022	48.9778	53.11	50.6323	55.5877	2.9391	2.71986	3.15834
Bihar	Patna	28.41	26.8693	29.9507	36.89	34.2676	39.5124	47.74	45.9032	49.5768	2.8033	2.6065	3.0001
Bihar	Bhojpur	34.67	32.9702	36.3698	40.6	38.5354	42.6647	45.11	42.8739	47.3461	2.8712	2.62357	3.11883
Bihar	Buxar	45.89	44.1628	47.6172	56.67	54.3336	59.0064	71.62	69.5144	73.7256	2.9197	2.78052	3.05888
Bihar	Kaimur (bhabua)	37.13	35.2769	38.9831	48.95	46.4764	51.4236	60.26	58.2946	62.2254	3.7054	3.52603	3.88477
Bihar	Rohtas	44.18	42.1798	46.1802	53.23	50.8464	55.6136	64.37	61.448	67.292	3.2398	3.11068	3.36892
Bihar	Aurangabad	30.92	29.5105	32.3295	46.44	44.4067	48.4733	51.64	49.6015	53.6785	3.4047	3.2098	3.5996
Bihar	Gaya	55.69	53.714	57.666	66.36	63.7715	68.9485	74.33	71.1827	77.4773	3.298	3.09103	3.50497
Bihar	Nawada	30.75	28.6082	32.8918	36.45	34.4119	38.4881	40.9	38.4395	43.3605	2.24885	2.10267	2.39503
Bihar	Jamui	44.73	42.4727	46.9873	50.82	48.362	53.278	60.71	57.8983	63.5217	3.9285	3.68174	4.17526
Bihar	Jehanabad	49.54	47.2346	51.8454	64.47	62.0483	66.8917	71.55	69.3638	73.7362	4.0158	3.83917	4.19243
Bihar	Arwal	29.91	27.56	32.26	42.82	40.6514	44.9886	48.35	45.869	50.831	3.8315	3.60464	4.05836
Chandigarh	Chandigarh	30.27	28.3597	32.1803	38.34	35.8537	40.8263	38.34	36.4967	40.1833	1.96	1.7151	2.2049
Chhattisgarh	Korea (koriya)	45.02	43.1735	46.8665	59.33	56.7654	61.8946	72.59	70.6062	74.5738	2.40056	2.20859	2.59253
Chhattisgarh	Surguja	33.99	32.5897	35.3903	64.87	63.1593	66.5807	81.39	78.5425	84.2375	2.05	1.85599	2.24401
Chhattisgarh	Jashpur	47.45	45.7111	49.1889	61.26	58.8264	63.6936	75.81	73.6984	77.9216	2.2667	2.10846	2.42494
Chhattisgarh	Raigarh	33.33	31.6859	34.9741	51.42	48.999	53.841	58.65	56.6576	60.6424	2.09714	1.95438	2.2399
Chhattisgarh	Korba	54.7	53.1418	56.2582	67.97	65.552	70.388	79.63	77.4822	81.7778	2.18638	1.97758	2.39518
Chhattisgarh	Janjgir - champa	34.32	32.8548	35.7852	34.32	31.4972	37.1428	41.83	39.014	44.646	1.95	1.7468	2.1532
Chhattisgarh	Bilaspur	40.25	38.4899	42.0101	47.08	44.3319	49.8281	56.61	54.7643	58.4557	1.89	1.74332	2.03668
Chhattisgarh	Kabirdham	35.51	33.9468	37.0732	42.55	40.9194	44.1806	53.4	50.617	56.183	1.93	1.7586	2.1014
Chhattisgarh	Rajnandgaon	33.62	31.963	35.277	49.26	47.2657	51.2542	55.13	52.371	57.889	2.39163	2.2279	2.55536
Chhattisgarh	Durg	38.79	37.1884	40.3916	42.69	40.2678	45.1122	52.3	49.4337	55.1663	1.81	1.58322	2.03678
Chhattisgarh	Raipur	48.59	47.1568	50.0232	61.21	58.3523	64.0677	65.33	62.2766	68.3834	2.0516	1.92517	2.17803
Chhattisgarh	Mahasamund	36.62	35.2127	38.0273	45.29	42.6716	47.9084	58.95	57.0212	60.8788	2.07929	1.95409	2.20449
Chhattisgarh	Dhamtari	44.26	42.2538	46.2662	49.25	46.6703	51.8297	55.15	52.182	58.118	1.6714	1.52646	1.81634
Chhattisgarh	Uttar bastar kanker	68.41	66.4107	70.4093	71.17	68.4983	73.8417	80.31	78.128	82.492	1.87	1.66504	2.07496
Chhattisgarh	Bastar	44.34	42.2725	46.4075	56.72	53.9247	59.5153	73.21	70.9282	75.4918	2.15961	2.03496	2.28426
Chhattisgarh	Narayanpur	37.04	34.9993	39.0807	46.2	44.264	48.136	58.3	55.1872	61.4128	2.6578	2.52342	2.79218
Chhattisgarh	Dakshin bastar dantewada	68.77	67.2167	70.3233	87.8	85.5726	90.0274	119.48	117.411	121.549	2	1.82477	2.17523
Chhattisgarh	Bijapur	46.71	44.7159	48.7041	52.7	50.923	54.477	58.65	56.4588	60.8412	2.9876	2.85565	3.11955
Dadra and Nagar haveli	Dadra & nagar haveli	9.16	7.71164	10.6084	33.05	31.3641	34.7359	42.22	39.8565	44.5835	2.40948	2.18996	2.629
Daman and Diu	Diu	8.41	6.94138	9.87862	10.13	8.26244	11.9976	10.13	8.24919	12.0108	1.6714	1.50384	1.83896
Daman and Diu	Daman	31.35	29.4141	33.2859	41.27	39.5597	42.9803	41.27	39.2347	43.3053	1.66	1.52247	1.79753
Delhi	North west	30.2	28.7348	31.6652	50.18	48.0467	52.3133	66.46	64.28	68.64	1.81	1.67435	1.94565
Delhi	North	41.07	39.1858	42.9542	45.22	42.6125	47.8275	45.22	42.7159	47.7241	2.33809	2.16833	2.50785
Delhi	North east	14.17	12.0281	16.3119	42.4	39.5622	45.2378	44.88	41.896	47.864	2.18638	1.98976	2.383
Delhi	East	4.53	2.82923	6.23077	41.1	39.1096	43.0904	41.1	37.9513	44.2487	2	1.75346	2.24654
Delhi	New delhi	5.27	3.85595	6.68405	5.27	3.39705	7.14295	5.27	2.32803	8.21197	2.09	1.93354	2.24646
Delhi	Central	16.53	15.1182	17.9418	34.49	32.7057	36.2743	34.49	31.3014	37.6786	2.16853	2.00649	2.33057
Delhi	West	13.62	11.8398	15.4002	21.12	18.2667	23.9733	27.94	24.8261	31.0539	1.9596	1.74938	2.16982
Delhi	South west	1.34	NC	NC	1.34	NC	NC	7.63	5.38044	9.87956	2.1068	1.8856	2.328
Delhi	South	31.42	29.0569	33.7831	41.47	38.695	44.245	69.49	66.3999	72.5801	2.01	1.80626	2.21374
Goa	North goa	13.16	11.5074	14.8126	13.16	10.6885	15.6315	13.16	10.8964	15.4236	1.62	1.40076	1.83924
Goa	South goa	12.48	10.234	14.726	12.48	10.619	14.341	12.48	9.73595	15.2241	1.60222	1.44344	1.761
Gujarat	Kachchh	36.32	34.4067	38.2333	38.27	36.1335	40.4065	47.69	44.9228	50.4572	2.716	2.49548	2.93652
Gujarat	Banaskantha	49.82	48.2306	51.4094	59.48	57.0157	61.9443	64.9	61.9599	67.8401	1.9964	1.83982	2.15298
Gujarat	Patan	36.16	34.6364	37.6836	43.68	40.8637	46.4963	47.18	45.1177	49.2423	2.33809	2.12278	2.5534
Gujarat	Mahesana	20.38	18.8878	21.8722	31.82	29.0305	34.6095	43.34	40.8998	45.7802	2.06144	1.91428	2.2086
Gujarat	Sabarkantha	9.85	7.89802	11.802	17.22	14.345	20.095	33.73	30.9993	36.4607	2.33809	2.17381	2.50237
Gujarat	Gandhinagar	32.19	30.6986	33.6814	35.53	33.1054	37.9546	44.52	41.572	47.468	2.0056	1.82526	2.18594
Gujarat	Ahmadabad	25.4	23.0166	27.7834	25.4	23.6351	27.1649	33.83	30.7693	36.8907	1.77	1.646	1.894
Gujarat	Surendranagar	10.11	8.32672	11.8933	25.61	22.8039	28.4161	41.61	39.6749	43.5451	2.24885	2.04688	2.45082
Gujarat	Rajkot	24.15	21.9869	26.3131	29.97	27.3983	32.5417	43.22	40.1444	46.2956	2.32916	2.08438	2.57394
Gujarat	Jamnagar	32.18	30.4423	33.9177	37.93	36.2212	39.6388	45.96	43.6167	48.3033	2.37378	2.24199	2.50557
Gujarat	Porbandar	12.99	11.1604	14.8196	22.78	20.2091	25.3509	22.78	20.593	24.967	2.01	1.87327	2.14673
Gujarat	Junagadh	14.66	12.8026	16.5174	31.84	28.9782	34.7018	39.25	36.6623	41.8377	1.76	1.57515	1.94485
Gujarat	Amreli	10.23	7.93164	12.5284	10.23	7.96016	12.4998	16.65	14.3534	18.9466	1.76	1.56892	1.95108
Gujarat	Bhavnagar	27.74	26.0234	29.4566	29.87	28.1248	31.6152	34.61	32.0237	37.1963	2.01	1.88245	2.13755
Gujarat	Anand	53.43	51.7405	55.1195	64.23	62.0825	66.3775	68.11	66.2427	69.9773	1.9964	1.75348	2.23932
Gujarat	Kheda	47.87	46.0615	49.6785	63.16	60.4569	65.8631	69.61	67.7832	71.4368	1.9596	1.71572	2.20348
Gujarat	Panchmahal	25.42	23.2523	27.5877	29.15	26.9323	31.3677	38.56	36.7389	40.3811	2.0148	1.82814	2.20146
Gujarat	Dohad	42.08	39.7296	44.4304	64.64	62.1034	67.1766	89.83	87.6484	92.0116	3.3562	3.21903	3.49337
Gujarat	Vadodara	20.8	19.0396	22.5604	38.77	36.1929	41.3471	55	51.919	58.081	2.03	1.8373	2.2227
Gujarat	Narmada	16.56	14.9604	18.1596	39.33	37.208	41.452	48.28	45.1584	51.4016	2.6869	2.50977	2.86403
Gujarat	Bharuch	39.14	37.5425	40.7375	43.67	41.9172	45.4228	72.48	70.2653	74.6947	2.07037	1.84414	2.2966
Gujarat	The dangs	27.13	24.811	29.449	37.04	35.341	38.739	47.51	44.8196	50.2004	2.35594	2.14413	2.56775
Gujarat	Navsari	16.62	14.4292	18.8108	22.64	20.9052	24.3748	33.16	30.4946	35.8254	2.0608	1.88563	2.23597
Gujarat	Valsad	31.37	29.8431	32.8969	34.63	32.5117	36.7483	44.84	42.5014	47.1786	2.27562	2.03508	2.51616
Gujarat	Surat	10.92	8.9796	12.8604	10.92	8.20352	13.6365	10.92	8.09392	13.7461	1.93	1.76504	2.09496
Gujarat	Tapi	11.26	8.89203	13.628	15.54	12.9943	18.0857	15.54	12.7831	18.2969	1.56216	1.37411	1.75021
Haryana	Panchkula	9.11	7.48538	10.7346	9.11	6.43391	11.7861	14.63	12.0845	17.1755	1.66	1.50709	1.81291
Haryana	Ambala	8.35	6.63021	10.0698	15.77	12.8702	18.6698	30.45	27.7211	33.1789	1.99	1.80307	2.17693
Haryana	Yamunanagar	14.71	13.1989	16.2211	17.08	14.3355	19.8245	17.08	14.7298	19.4302	2.17746	1.95788	2.39704
Haryana	Kurukshetra	3.93	2.31684	5.54316	3.93	1.839	6.02101	11.63	9.53913	13.7209	2.29347	2.07828	2.50866
Haryana	Kaithal	32.21	30.2612	34.1588	47.31	44.833	49.787	51.45	49.1114	53.7886	1.93	1.7485	2.1115
Haryana	Karnal	17.92	16.165	19.675	17.92	15.723	20.117	31.04	28.1505	33.9295	2.0056	1.82686	2.18434
Haryana	Panipat	6.23	4.16911	8.29089	15.6	13.6619	17.5381	21.69	19.6296	23.7504	2.231	1.99821	2.46379
Haryana	Sonipat	1.84	NC	NC	3.82	1.18658	6.45342	9.9	6.98055	12.8194	1.96	1.75583	2.16417
Haryana	Jind	19.42	17.2531	21.5869	26.42	24.2885	28.5515	28.54	25.4341	31.6459	2.0884	1.93846	2.23834
Haryana	Fatehabad	23.85	21.8801	25.8199	23.85	22.1597	25.5403	26.67	24.173	29.167	1.91	1.78249	2.03751
Haryana	Sirsa	29.2	27.7486	30.6514	41.61	39.2746	43.9454	44.92	42.0128	47.8272	2.0608	1.92628	2.19532
Haryana	Hisar	29.49	27.1961	31.7839	44.79	42.4515	47.1285	53.86	51.9753	55.7447	1.9412	1.73316	2.14924
Haryana	Bhiwani	37.97	35.6948	40.2452	52.85	50.2927	55.4073	66.33	64.519	68.141	2.16853	1.93146	2.4056
Haryana	Rohtak	36.26	34.211	38.309	48.9	46.8923	50.9077	55.67	53.2291	58.1109	2.05252	1.87927	2.22577
Haryana	Jhajjar	23.96	22.5231	25.3969	28.4	25.777	31.023	28.4	26.3627	30.4373	2.07	1.92426	2.21574
Haryana	Mahendragarh	9.04	7.13061	10.9494	22.98	21.2163	24.7437	30.75	28.2759	33.2241	1.67	1.54222	1.79778
Haryana	Rewari	19.12	17.3209	20.9191	38.15	36.4619	39.8381	43.13	40.1807	46.0793	1.9688	1.80861	2.12899
Haryana	Gurgaon	6.32	4.31562	8.32438	16.87	14.9613	18.7787	27.4	24.9546	29.8454	2.0056	1.7831	2.2281
Haryana	Mewat	41.48	39.5314	43.4286	60.71	58.8697	62.5503	85.6	83.3395	87.8605	5.6454	5.41907	5.87173
Haryana	Faridabad	23.09	21.2511	24.9289	38.06	35.2137	40.9063	42.86	40.1317	45.5883	2.24885	2.08795	2.40975
Haryana	Palwal	24.87	22.9646	26.7754	41.69	38.8758	44.5042	47.97	44.9302	51.0098	2.7063	2.54907	2.86353
Himachal Pradesh	Chamba	55	53.0811	56.9189	79.31	76.5888	82.0312	89.5	87.5077	91.4923	1.91	1.75734	2.06266
Himachal Pradesh	Kangra	30.5	28.2792	32.7208	34.76	33.1575	36.3625	34.76	32.0512	37.4688	1.88	1.75248	2.00752
Himachal Pradesh	Lahul and spiti	18.32	15.9505	20.6895	25.62	22.9335	28.3065	27.98	25.3315	30.6285	2.07929	1.90957	2.24901
Himachal Pradesh	Kullu	14.57	13.1227	16.0173	22.4	20.2565	24.5435	27.28	24.74	29.82	1.89	1.73079	2.04921
Himachal Pradesh	Mandi	18.05	16.094	20.006	25.16	23.1503	27.1697	31.75	29.2323	34.2677	2.7645	2.58855	2.94045
Himachal Pradesh	Hamirpur	26.04	24.3271	27.7529	34.75	32.6211	36.8789	36.73	34.3801	39.0799	1.87	1.67975	2.06025
Himachal Pradesh	Una	21.36	19.2653	23.4547	29.77	27.0198	32.5202	33.36	31.034	35.686	2.11499	1.97409	2.25589
Himachal Pradesh	Bilaspur	8.54	6.77416	10.3058	8.54	6.87956	10.2004	13.5	10.8482	16.1518	1.9688	1.80563	2.13197
Himachal Pradesh	Solan	25.3	23.8769	26.7231	30.77	28.1085	33.4315	30.77	27.8416	33.6984	1.93	1.69297	2.16703
Himachal Pradesh	Sirmaur	37.16	34.8759	39.4441	46.94	44.2639	49.6161	46.94	44.2992	49.5808	2.7451	2.59645	2.89375
Himachal Pradesh	Shimla	13.59	11.8871	15.2929	27.59	25.1924	29.9876	30.99	28.8009	33.1791	1.79	1.56515	2.01485
Himachal Pradesh	Kinnaur	34.85	32.5928	37.1072	45.69	44.0028	47.3772	57.07	55.1109	59.0291	1.84	1.66785	2.01215
Jammu and Kashmir	Kupwara	25.69	24.1538	27.2262	31.53	29.5855	33.4745	36.97	34.1193	39.8207	1.9872	1.86704	2.10736
Jammu and Kashmir	Badgam	16.43	14.3121	18.5479	30.54	28.366	32.714	30.54	28.4483	32.6317	1.67	1.43172	1.90828
Jammu and Kashmir	Leh	17.55	15.6833	19.4167	26.42	24.7026	28.1374	29.25	26.7093	31.7907	2.01	1.84465	2.17535
Jammu and Kashmir	Kargil	32.43	30.647	34.213	42.55	40.854	44.246	49.66	47.1324	52.1876	1.60586	1.37996	1.83176
Jammu and Kashmir	Punch	17.65	16.1422	19.1578	26.25	24.1117	28.3883	32.89	30.2709	35.5091	1.83	1.65313	2.00687
Jammu and Kashmir	Rajouri	23.97	21.5756	26.3644	30.64	28.5486	32.7314	34.5	31.5223	37.4777	1.63863	1.44076	1.8365
Jammu and Kashmir	Kathua	32.78	30.7783	34.7817	35.92	34.2407	37.5993	42.24	39.9048	44.5752	1.49662	1.31204	1.6812
Jammu and Kashmir	Baramula	19.58	17.6936	21.4664	38.69	37.0224	40.3576	38.69	36.1549	41.2251	1.69	1.51206	1.86794
Jammu and Kashmir	Bandipore	28.84	26.693	30.987	47.07	44.5338	49.6062	54.86	52.7216	56.9984	2.08	1.92713	2.23287
Jammu and Kashmir	Srinagar	29.04	26.8225	31.2575	36.81	34.579	39.041	42.68	39.9403	45.4197	1.55124	1.34595	1.75653
Jammu and Kashmir	Ganderbal	40.22	38.2388	42.2012	49.15	46.6589	51.6411	55.68	52.8924	58.4676	2.25777	2.13613	2.37941
Jammu and Kashmir	Pulwama	20.46	18.9793	21.9407	38.17	35.5831	40.7569	46.51	44.2345	48.7855	1.37645	1.25249	1.50041
Jammu and Kashmir	Shupiyan	21.72	19.414	24.026	24.55	22.5385	26.5616	25.93	23.1481	28.7119	1.49662	1.35167	1.64157
Jammu and Kashmir	Anantnag	29.91	28.2469	31.5731	50.33	48.0881	52.5719	57.01	53.8635	60.1565	1.62302	1.42579	1.82025
Jammu and Kashmir	Kulgam	31.59	29.5899	33.5901	55.37	53.0031	57.7369	60.7	57.5773	63.8227	1.67	1.43687	1.90313
Jammu and Kashmir	Doda	26.74	25.1372	28.3428	38.74	35.9777	41.5023	45.24	43.1275	47.3525	2.0608	1.88373	2.23787
Jammu and Kashmir	Ramban	25.16	23.7359	26.5841	35.58	33.3396	37.8204	36.72	34.7734	38.6666	2.7257	2.55478	2.89662
Jammu and Kashmir	Kishtwar	29.66	27.636	31.684	41.36	39.2802	43.4398	49.16	47.1105	51.2095	1.62771	1.3815	1.87392
Jammu and Kashmir	Udhampur	27.79	25.6996	29.8804	27.79	25.5999	29.9801	28.97	26.9814	30.9586	1.65	1.4972	1.80279
Jammu and Kashmir	Reasi	20.89	18.6931	23.0869	21.79	19.3446	24.2354	30.62	27.9469	33.2931	1.97	1.75948	2.18052
Jammu and Kashmir	Jammu	7.08	4.69321	9.46679	7.08	4.84136	9.31864	14.04	11.6336	16.4464	1.7	1.53658	1.86342
Jammu and Kashmir	Samba	6.44	4.97693	7.90307	9.73	7.37222	12.0878	15.46	13.0856	17.8344	1.6218	1.4525	1.7911
Jharkhand	Garhwa	48.2	46.4288	49.9712	56.99	54.9168	59.0632	67.34	64.1675	70.5125	2.6578	2.50543	2.81017
Jharkhand	Chatra	44.18	42.2835	46.0765	53.35	50.9494	55.7506	62.54	60.2668	64.8132	3.6666	3.48575	3.84745
Jharkhand	Kodarma	21.1	19.1221	23.078	29.33	27.203	31.457	30.97	29.0887	32.8513	3.5308	3.36077	3.70083
Jharkhand	Giridih	33.35	31.2561	35.4439	41.9	39.0704	44.7296	55.8	53.8785	57.7215	2.36486	2.13477	2.59495
Jharkhand	Deoghar	40.27	38.126	42.414	45.49	43.5818	47.3982	55.7	52.9063	58.4937	3.3174	3.09453	3.54027
Jharkhand	Godda	40.11	37.7128	42.5072	52.32	49.6018	55.0382	66.57	63.8069	69.3331	3.4144	3.2883	3.5405
Jharkhand	Sahibganj	35.27	33.8463	36.6937	53.41	50.9091	55.9109	68.18	66.0915	70.2685	4.1419	3.98882	4.29498
Jharkhand	Pakur	24.71	22.4268	26.9932	40.55	38.6373	42.4627	54.57	52.24	56.9	3.5696	3.4069	3.7323
Jharkhand	Dhanbad	39.16	37.0401	41.2799	45.88	43.7915	47.9685	49.98	47.6149	52.3451	1.94	1.80565	2.07435
Jharkhand	Bokaro	26.54	25.0092	28.0708	38.32	35.5269	41.1131	42.09	39.2635	44.9165	1.75	1.56596	1.93404
Jharkhand	Lohardaga	15.5	14.0435	16.9565	18.27	15.5485	20.9915	25.9	23.5377	28.2623	2.7063	2.56143	2.85117
Jharkhand	Purbi singhbhum	11.99	9.65088	14.3291	13.76	11.5028	16.0172	16.63	14.409	18.851	2.024	1.83183	2.21617
Jharkhand	Palamu	32.6	30.5629	34.6371	47.33	44.9106	49.7494	52.85	50.3772	55.3228	3.104	2.87849	3.32951
Jharkhand	Latehar	23.42	21.8197	25.0203	35.4	32.9745	37.8255	39.38	37.1804	41.5796	3.5599	3.33921	3.78059
Jharkhand	Hazaribagh	32.24	30.1917	34.2883	43.14	40.6974	45.5826	51.75	49.8478	53.6522	3.4532	3.31821	3.58819
Jharkhand	Ramgarh	29.12	27.0652	31.1748	34.88	32.2996	37.4604	48.53	46.287	50.773	1.7	1.48904	1.91096
Jharkhand	Dumka	54.19	52.5309	55.8491	69.41	66.7253	72.0947	76.66	73.6558	79.6642	2.22208	2.06669	2.37747
Jharkhand	Jamtara	33.5	31.1519	35.8481	41.16	38.9635	43.3565	50.08	47.6222	52.5378	2.33809	2.12155	2.55463
Jharkhand	Ranchi	28.62	26.8621	30.3779	39.8	37.2901	42.3099	44.59	42.2437	46.9363	1.85	1.7093	1.9907
Jharkhand	Khunti	11.75	10.2015	13.2985	23.96	22.0199	25.9001	29.02	26.8445	31.1955	2.07037	1.90548	2.23526
Jharkhand	Gumla	27.74	26.0986	29.3814	27.74	25.5548	29.9252	33.76	31.2607	36.2593	3.1719	3.04368	3.30012
Jharkhand	Simdega	40.15	38.6645	41.6355	50.12	48.1597	52.0803	75.8	73.077	78.523	2.0424	1.80977	2.27503
Jharkhand	Pashchimi singhbhum	35.26	33.8522	36.6678	64.51	62.8379	66.1821	106.16	103.465	108.855	3.4338	3.20823	3.65937
Jharkhand	Saraikela kharsawan	24.51	22.2059	26.8141	38.63	36.9033	40.3567	58.77	56.9253	60.6147	1.86	1.72947	1.99053
Karnataka	Belgaum	14.02	12.5009	15.5391	20.54	18.2057	22.8743	23.65	21.3228	25.9772	2.08822	1.86175	2.31469
Karnataka	Bagalkot	19.61	17.8965	21.3235	32.4	30.6636	34.1364	38.59	35.6255	41.5545	2.37378	2.18616	2.5614
Karnataka	Bijapur	21.46	19.2724	23.6476	29.78	27.0519	32.5081	34.53	31.6611	37.3989	2.6675	2.42332	2.91168
Karnataka	Bidar	28.84	27.2995	30.3805	36.22	33.684	38.756	37.38	34.78	39.98	2.03	1.90743	2.15257
Karnataka	Raichur	36.59	34.5659	38.6141	44.23	42.0994	46.3606	46.14	42.9561	49.3239	1.9596	1.75041	2.16879
Karnataka	Koppal	15.4	13.3614	17.4386	32.52	29.6612	35.3788	36.82	34.3362	39.3038	2.28454	2.0346	2.53448
Karnataka	Gadag	22.35	20.2751	24.4249	24.98	22.7629	27.1971	24.98	22.6184	27.3416	2.0884	1.94701	2.22979
Karnataka	Dharwad	30.57	28.8765	32.2635	43.45	40.6318	46.2682	48.05	45.6019	50.4981	2.024	1.89387	2.15413
Karnataka	Uttara kannada	24.12	21.8238	26.4162	28.31	25.5546	31.0654	30.55	28.3771	32.7229	1.93	1.76497	2.09503
Karnataka	Haveri	5.75	3.59636	7.90364	9.52	7.25338	11.7866	15.38	12.9549	17.8051	2.7548	2.50544	3.00416
Karnataka	Bellary	26.32	24.8287	27.8113	26.32	24.1147	28.5253	38.95	36.1052	41.7948	1.85	1.67649	2.02351
Karnataka	Chitradurga	17.56	15.9969	19.1231	55.05	52.1503	57.9497	60.29	57.3997	63.1803	2.17746	1.94409	2.41083
Karnataka	Davanagere	20.22	18.7371	21.7029	35.92	33.733	38.107	40	37.5814	42.4186	2.07	1.86024	2.27976
Karnataka	Shimoga	25.18	23.1003	27.2597	36.57	34.5352	38.6048	42.43	40.3086	44.5514	2.07037	1.88767	2.25307
Karnataka	Udupi	20.13	18.2519	22.0081	20.13	17.5335	22.7265	20.13	17.8083	22.4517	2.07929	1.83803	2.32055
Karnataka	Chikmagalur	NC	NC	NC	6.64	4.83657	8.44343	6.64	4.62783	8.65217	1.9872	1.82495	2.14945
Karnataka	Tumkur	61.31	59.8112	62.8088	76.9	74.0312	79.7688	83.07	80.6307	85.5093	1.87	1.68468	2.05532
Karnataka	Bangalore	7.98	5.59508	10.3649	14.99	12.4959	17.4841	19.03	16.2354	21.8246	1.36552	1.14832	1.58272
Karnataka	Mandya	18.14	16.6507	19.6293	22.47	19.8139	25.1261	27.27	25.4207	29.1193	1.69	1.50416	1.87584
Karnataka	Hassan	12.84	10.5842	15.0958	16.65	14.2691	19.0309	24.81	21.8581	27.7619	2.04	1.87746	2.20254
Karnataka	Dakshina kannada	9.67	7.27773	12.0623	9.67	7.19829	12.1417	14.81	11.8555	17.7645	1.97	1.80759	2.13241
Karnataka	Kodagu	13.2	11.0309	15.3691	15.36	13.0482	17.6718	17.49	14.7037	20.2763	2.6578	2.41508	2.90052
Karnataka	Mysore	17.06	15.4542	18.6658	24.88	22.2142	27.5458	28.97	26.6261	31.3139	2.09	1.9319	2.2481
Karnataka	Chamarajanagar	22.2	20.6735	23.7265	41.84	39.8541	43.8259	51.39	49.5634	53.2166	1.9	1.74832	2.05168
Karnataka	Gulbarga	13.97	11.6752	16.2648	18.85	16.3696	21.3304	18.85	16.2618	21.4382	2.6966	2.48284	2.91036
Karnataka	Yadgir	12.16	10.3044	14.0156	22.25	19.7165	24.7835	28.83	26.1306	31.5294	2.07037	1.91272	2.22802
Karnataka	Kolar	25.39	23.0021	27.7779	44.58	42.5405	46.6195	52.44	50.5352	54.3448	2.03	1.80352	2.25648
Karnataka	Chikkaballapura	9.46	7.93437	10.9856	13.85	11.6318	16.0682	21.92	19.0607	24.7793	2.09	1.89395	2.28604
Karnataka	Bangalore rural	20.06	18.2329	21.8871	28.1	25.505	30.695	28.1	25.0695	31.1305	2.16853	1.93127	2.40579
Karnataka	Ramanagara	9.26	7.16572	11.3543	9.26	7.3	11.22	18.87	16.6892	21.0508	1.66	1.5268	1.7932
Kerala	Kasaragod	NC	NC	NC	3.57	1.5339	5.6061	3.57	1.49456	5.64544	2.0148	1.78026	2.24934
Kerala	Kannur	3.83	1.70337	5.95664	3.83	1.08637	6.57363	7.12	4.05502	10.185	2.6481	2.42473	2.87147
Kerala	Wayanad	4.88	2.6545	7.1055	15.13	12.3352	17.9248	15.13	13.1399	17.1201	2.21315	2.0118	2.4145
Kerala	Kozhikode	12.57	10.4292	14.7108	12.57	10.7234	14.4166	12.57	9.85306	15.2869	2.0792	1.92891	2.22949
Kerala	Malappuram	3.18	1.55733	4.80267	3.18	NC	NC	3.18	1.32891	5.03109	2.6966	2.44948	2.94372
Kerala	Palakkad	NC	NC	NC	NC	NC	NC	NC	NC	NC	1.93	1.7428	2.1172
Kerala	Thrissur	NC	NC	NC	NC	NC	NC	NC	NC	NC	2.02	1.86578	2.17422
Kerala	Ernakulam	NC	NC	NC	NC	NC	NC	10.35	8.21876	12.4812	1.978	1.8544	2.1016
Kerala	Idukki	NC	NC	NC	NC	NC	NC	13.44	10.7813	16.0987	2.38271	2.21121	2.55421
Kerala	Kottayam	6.06	3.74881	8.37119	6.06	3.48657	8.63343	6.06	3.53958	8.58042	2.35594	2.17537	2.53651
Kerala	Alappuzha	23.2	21.7125	24.6875	23.2	20.415	25.985	23.2	20.8237	25.5763	1.78	1.58595	1.97405
Kerala	Pathanamthitta	NC	NC	NC	NC	NC	NC	NC	NC	NC	1.95	1.70783	2.19217
Kerala	Kollam	5.11	3.01669	7.20331	8	6.09762	9.90238	8	4.95351	11.0465	1.65	1.41192	1.88808
Kerala	Thiruvananthapuram	4.23	2.82555	5.63445	9.58	7.59535	11.5647	9.58	6.62718	12.5328	2.0148	1.82382	2.20578
Lakshadweep	Lakshadweep	23.27	21.4894	25.0506	26.95	24.6755	29.2245	30.17	28.3625	31.9775	1.63863	1.44375	1.83351
Madhya Pradesh	Sheopur	28.18	26.1528	30.2072	46.53	44.2355	48.8245	77.43	74.4776	80.3824	2.7257	2.58983	2.86157
Madhya Pradesh	Morena	29.58	27.7342	31.4258	52.74	50.3177	55.1623	72.87	70.4384	75.3016	2.32024	2.08496	2.55552
Madhya Pradesh	Bhind	40.5	38.4334	42.5666	49.39	47.5321	51.2479	58.38	56.078	60.682	3.3562	3.10627	3.60613
Madhya Pradesh	Gwalior	47.69	45.6314	49.7486	69.92	67.14	72.7	83.37	80.4148	86.3252	2.21315	1.979	2.4473
Madhya Pradesh	Datia	39.57	37.9122	41.2278	64.26	61.3882	67.1318	85.5	82.9456	88.0544	2.0976	1.97558	2.21962
Madhya Pradesh	Shivpuri	37.72	35.9443	39.4957	55.63	53.8597	57.4003	72.36	69.3757	75.3443	2.21315	2.09089	2.33541
Madhya Pradesh	Tikamgarh	33.5	31.9653	35.0347	49.91	48.2097	51.6103	61.49	59.6248	63.3552	1.9688	1.74009	2.19751
Madhya Pradesh	Chhatarpur	32.93	31.152	34.708	61.27	58.8612	63.6788	75.04	73.1409	76.9391	3.1525	2.98112	3.32388
Madhya Pradesh	Panna	55.12	53.4771	56.7629	68.16	66.0897	70.2303	86.14	83.1954	89.0846	2.29347	2.12492	2.46202
Madhya Pradesh	Sagar	51.91	49.872	53.948	57.19	54.9298	59.4502	67.95	65.724	70.176	2.07929	1.93041	2.22817
Madhya Pradesh	Damoh	27.48	25.2358	29.7242	50.9	48.5264	53.2736	61.39	59.4373	63.3427	2.7257	2.56684	2.88456
Madhya Pradesh	Satna	38.22	35.8407	40.5993	47.27	45.1172	49.4228	60.02	57.57	62.47	2.0976	1.95662	2.23858
Madhya Pradesh	Rewa	54.73	52.7845	56.6755	78.86	77.2383	80.4817	102.14	100.267	104.013	3.0749	2.86357	3.28623
Madhya Pradesh	Umaria	36.24	34.0763	38.4037	51.42	49.4677	53.3723	73.98	70.7833	77.1767	2.0792	1.84628	2.31212
Madhya Pradesh	Neemuch	20.14	18.7255	21.5545	32.29	30.2527	34.3273	43.12	40.75	45.49	2.33809	2.18233	2.49385
Madhya Pradesh	Mandsaur	37.76	36.1361	39.3839	54.85	52.1904	57.5096	57.16	54.2078	60.1122	2.29347	2.09472	2.49222
Madhya Pradesh	Ratlam	26.81	24.5771	29.0429	33.84	31.6594	36.0206	37.87	35.8929	39.8471	2.9003	2.73084	3.06976
Madhya Pradesh	Ujjain	28.61	26.7655	30.4545	36.68	34.6854	38.6746	43.97	42.0085	45.9315	2.34701	2.16602	2.528
Madhya Pradesh	Shajapur	32.14	30.3977	33.8823	42.61	40.3516	44.8684	59.59	57.4221	61.7579	2.09	1.94749	2.23251
Madhya Pradesh	Dewas	54.39	52.2606	56.5194	64.69	62.0304	67.3496	76.92	74.5016	79.3384	2.0056	1.84192	2.16928
Madhya Pradesh	Dhar	50.03	48.451	51.609	58.09	55.8211	60.3589	79.26	76.7154	81.8046	2.02	1.81338	2.22662
Madhya Pradesh	Indore	13.41	11.942	14.878	18.92	17.0474	20.7926	20.42	17.9446	22.8954	2.05	1.88819	2.21181
Madhya Pradesh	Khargone (west nimar)	38.84	36.7989	40.8811	45.18	43.4781	46.8819	59.07	56.2239	61.9161	2.0884	1.86479	2.31201
Madhya Pradesh	Barwani	36.5	34.8178	38.1822	43.13	41.0056	45.2544	55.88	53.1204	58.6396	2.8227	2.69957	2.94583
Madhya Pradesh	Rajgarh	38.77	37.0052	40.5348	58.45	56.6495	60.2505	77.51	74.8019	80.2181	2.24885	2.03696	2.46074
Madhya Pradesh	Vidisha	30.85	29.2932	32.4068	67.93	65.0498	70.8102	80.66	78.7308	82.5892	2.6578	2.51149	2.80411
Madhya Pradesh	Bhopal	38.11	36.0792	40.1408	46.36	44.4846	48.2354	54.5	51.538	57.462	1.93	1.74289	2.11711
Madhya Pradesh	Sehore	26.07	24.562	27.578	43.62	41.8965	45.3435	55.19	52.4755	57.9044	1.89	1.67876	2.10123
Madhya Pradesh	Raisen	35.94	34.0957	37.7843	44.86	42.1876	47.5324	52.91	49.8827	55.9373	1.71	1.57751	1.84249
Madhya Pradesh	Betul	22.55	21.006	24.094	36.21	34.5431	37.8769	55.07	52.7555	57.3845	1.92	1.74297	2.09703
Madhya Pradesh	Harda	20.71	18.6959	22.7241	32.39	30.3741	34.4059	48.8	46.6611	50.9389	2.21315	2.0213	2.405
Madhya Pradesh	Hoshangabad	32.1	29.82	34.38	37.93	35.5848	40.2752	50.2	48.0312	52.3688	2.8324	2.60277	3.06203
Madhya Pradesh	Katni	44.11	42.4316	45.7884	74.22	72.4474	75.9926	91.41	88.8253	93.9947	2.6481	2.43421	2.86199
Madhya Pradesh	Jabalpur	46.6	44.9374	48.2626	51.42	48.785	54.055	63.58	61.4457	65.7143	1.49662	1.29647	1.69677
Madhya Pradesh	Narsimhapur	42.68	40.8054	44.5546	45.72	43.397	48.043	51.5	48.8503	54.1497	1.9412	1.81641	2.06599
Madhya Pradesh	Dindori	42.51	41.0917	43.9283	60.29	57.4112	63.1688	77.93	75.9359	79.9241	2.7936	2.61941	2.96779
Madhya Pradesh	Mandla	42.56	40.368	44.752	55.18	53.2862	57.0738	71.82	69.7224	73.9176	2.31132	2.162	2.46064
Madhya Pradesh	Chhindwara	51.19	49.4341	52.9459	74.28	72.1242	76.4358	76.87	74.832	78.908	2.02	1.88943	2.15057
Madhya Pradesh	Seoni	30.58	28.3132	32.8468	47.28	45.1496	49.4104	56.34	54.3555	58.3245	2.7257	2.54117	2.91023
Madhya Pradesh	Balaghat	49.9	47.9905	51.8095	60.21	58.3613	62.0587	68.6	65.4772	71.7228	1.92	1.78552	2.05448
Madhya Pradesh	Guna	36.91	35.3439	38.4761	51.48	49.5599	53.4001	69.21	66.2724	72.1476	3.1234	2.91297	3.33383
Madhya Pradesh	Ashoknagar	23.01	21.4542	24.5658	35.1	33.2062	36.9938	44.64	41.9536	47.3264	2.05252	1.83779	2.26724
Madhya Pradesh	Shahdol	33.1	30.9084	35.2916	58	55.2256	60.7744	76.39	73.6164	79.1636	2.0608	1.82017	2.30143
Madhya Pradesh	Anuppur	31.06	28.7145	33.4055	45.1	42.6886	47.5114	59.33	56.1372	62.5228	1.9412	1.74131	2.14109
Madhya Pradesh	Sidhi	41.39	39.7661	43.0139	51.07	48.6957	53.4443	75.97	73.9969	77.9431	2.21315	2.07477	2.35153
Madhya Pradesh	Singrauli	24.33	22.7339	25.9261	52.75	50.1823	55.3177	79.71	77.6765	81.7435	3.0555	2.80654	3.30446
Madhya Pradesh	Jhabua	34.02	32.1084	35.9316	44.63	42.9849	46.2751	68.22	65.9041	70.5359	3.4435	3.21731	3.66969
Madhya Pradesh	Alirajpur	35.03	33.393	36.667	49.21	47.046	51.374	66.82	64.0198	69.6202	3.8606	3.72332	3.99788
Madhya Pradesh	Khandwa (east nimar)	26.67	24.426	28.914	37.35	35.2065	39.4935	43.24	40.8286	45.6514	2.30239	2.06367	2.54111
Madhya Pradesh	Burhanpur	35.8	33.6788	37.9212	49.56	47.4145	51.7055	60.23	57.6327	62.8273	2.08822	1.93933	2.23711
Maharashtra	Nandurbar	24.81	22.5407	27.0793	28.05	25.5495	30.5505	32.74	30.6485	34.8315	1.9688	1.75221	2.18539
Maharashtra	Dhule	8.31	6.53667	10.0833	14.65	12.0666	17.2334	19.31	17.3344	21.2856	3.2495	3.01364	3.48536
Maharashtra	Jalgaon	33.39	31.4741	35.3059	33.39	31.0083	35.7717	44.74	42.8966	46.5834	2.0424	1.89229	2.19251
Maharashtra	Buldana	10.62	8.58107	12.6589	17.86	15.1791	20.5409	20.72	18.3005	23.1395	1.79	1.6588	1.9212
Maharashtra	Akola	21.71	19.7796	23.6404	27.55	25.3463	29.7537	28.29	25.5624	31.0176	2.28454	2.04226	2.52682
Maharashtra	Washim	12.06	9.72205	14.398	20.55	18.0519	23.0481	27.37	24.2927	30.4473	2.08822	1.85442	2.32202
Maharashtra	Amravati	10.89	9.41695	12.363	16.56	14.3326	18.7874	16.56	13.4212	19.6988	1.99	1.86317	2.11683
Maharashtra	Wardha	19.51	17.3549	21.6651	28.1	25.2656	30.9344	30.86	28.3674	33.3526	1.62302	1.37797	1.86807
Maharashtra	Nagpur	16.43	14.9154	17.9446	19.24	16.4912	21.9888	21.69	18.704	24.676	1.75	1.54025	1.95975
Maharashtra	Bhandara	42.93	40.7024	45.1576	46.57	44.7466	48.3934	50.17	47.8113	52.5287	1.92	1.67627	2.16373
Maharashtra	Gondiya	11.16	9.68291	12.6371	18.12	15.6938	20.5462	21.65	19.7749	23.5251	1.97	1.7679	2.1721
Maharashtra	Gadchiroli	21.61	19.2787	23.9413	21.61	19.5998	23.6202	21.61	18.4723	24.7477	2.0056	1.86133	2.14987
Maharashtra	Chandrapur	14.33	12.7867	15.8733	20.33	18.3809	22.2791	26.68	24.3547	29.0053	1.632	1.49287	1.77113
Maharashtra	Yavatmal	18.15	16.6642	19.6358	21.47	19.4518	23.4882	28.61	26.4925	30.7275	1.85	1.69733	2.00267
Maharashtra	Nanded	25.07	23.1216	27.0184	36.45	34.7638	38.1362	41.43	38.6069	44.2531	2.2667	2.07124	2.46216
Maharashtra	Hingoli	41.58	40.1124	43.0476	47.59	45.1616	50.0184	52.84	49.9868	55.6932	2.30239	2.10494	2.49984
Maharashtra	Parbhani	19.9	18.0954	21.7046	26.86	24.5454	29.1746	30.62	28.7915	32.4485	2.6481	2.45944	2.83676
Maharashtra	Jalna	21.87	20.2526	23.4874	27.4	25.7944	29.0056	29.76	27.7871	31.7329	2.2667	2.06739	2.46601
Maharashtra	Aurangabad	6.18	4.67881	7.68119	26.42	23.8875	28.9525	36.78	33.7926	39.7674	2.01	1.78202	2.23798
Maharashtra	Nashik	10.11	8.67598	11.544	16.49	13.6422	19.3378	37.2	34.5519	39.8481	2.9779	2.78569	3.17011
Maharashtra	Thane	14.06	12.2804	15.8396	20.42	18.5368	22.3032	20.42	18.2068	22.6332	1.9688	1.82043	2.11717
Maharashtra	Mumbai suburban	19.75	17.7747	21.7253	37.24	34.6766	39.8034	37.24	34.7128	39.7672	1.6116	1.46489	1.75831
Maharashtra	Mumbai	12.76	11.3148	14.2052	21.72	19.9509	23.4891	21.72	19.0375	24.4025	1.57308	1.38204	1.76412
Maharashtra	Raigarh	29.39	27.4743	31.3057	41.95	39.8374	44.0626	43.98	42.0909	45.8691	1.99	1.84647	2.13353
Maharashtra	Pune	18.64	16.5054	20.7746	18.64	16.6692	20.6108	22.02	19.2902	24.7498	1.9412	1.69678	2.18562
Maharashtra	Ahmadnagar	5.95	3.63521	8.26479	9.04	6.31863	11.7614	20.48	17.9149	23.0451	2.16853	1.94306	2.394
Maharashtra	Bid	21.36	19.3491	23.3709	27.62	25.65	29.59	33.95	31.3026	36.5974	2.24885	2.06517	2.43253
Maharashtra	Latur	12.94	10.5595	15.3205	15.95	13.3256	18.5744	18.91	17.0763	20.7437	2.17746	1.93626	2.41866
Maharashtra	Osmanabad	23.41	21.7843	25.0357	23.41	20.9846	25.8354	26.96	24.5114	29.4086	2.0884	1.85594	2.32086
Maharashtra	Solapur	10.57	8.25274	12.8873	20.07	17.2892	22.8508	24.32	22.2466	26.3934	2.10606	1.86215	2.34997
Maharashtra	Satara	12.97	11.5193	14.4207	22.14	19.6377	24.6423	22.14	19.8213	24.4587	2.06	1.87678	2.24322
Maharashtra	Ratnagiri	18.56	16.8544	20.2656	18.56	16.8137	20.3063	18.56	15.5247	21.5953	1.84	1.62206	2.05794
Maharashtra	Sindhudurg	19.81	17.5388	22.0812	26.23	24.1064	28.3536	26.23	23.1223	29.3377	1.3546	1.21514	1.49406
Maharashtra	Kolhapur	NC	NC	NC	15.92	13.8419	17.9981	15.92	13.4813	18.3587	1.91	1.70784	2.11216
Maharashtra	Sangli	10.37	8.26182	12.4782	21.29	18.4283	24.1517	28.85	25.9956	31.7044	1.97	1.74123	2.19877
Manipur	Senapati (excluding 3 sub-divisions)	22.26	19.8718	24.6482	31.83	30.2053	33.4547	35.27	32.8699	37.6701	3.8218	3.60928	4.03432
Manipur	Tamenglong	17.93	16.0486	19.8114	24.74	22.3841	27.0959	37.1	34.401	39.799	3.8315	3.59711	4.06589
Manipur	Churachandpur	23.07	21.2374	24.9026	32.38	29.7079	35.0521	35.62	33.0173	38.2227	3.4144	3.26161	3.56719
Manipur	Bishnupur	13.82	12.0961	15.5439	17.39	15.744	19.036	26.19	24.2697	28.1103	2.36486	2.15357	2.57615
Manipur	Thoubal	20.37	18.5158	22.2242	24.11	22.3014	25.9186	27.93	25.5073	30.3527	2.03	1.89784	2.16216
Manipur	Imphal west	8.16	6.28355	10.0364	11	8.94785	13.0521	13.07	10.6083	15.5317	1.87	1.74115	1.99885
Manipur	Imphal east	13.16	10.861	15.459	21.05	18.2097	23.8903	24.49	22.0739	26.9061	2.07	1.91578	2.22422
Manipur	Ukhrul	19.43	17.4412	21.4188	24.49	22.2476	26.7324	28.08	26.2496	29.9104	3.9964	3.866	4.1268
Manipur	Chandel	8.52	6.36835	10.6716	23.12	21.5037	24.7363	27.83	25.499	30.161	3.4726	3.23002	3.71518
Meghalaya	West garo hills	33.7	31.6641	35.7359	36.09	34.2982	37.8818	39.72	37.3455	42.0945	1.9964	1.7476	2.2452
Meghalaya	East garo hills	1.66	NC	NC	12.29	9.77432	14.8057	26.34	23.3537	29.3263	2.32024	2.09851	2.54197
Meghalaya	South garo hills	6.04	4.60109	7.47891	26.05	24.3305	27.7695	53.28	51.4485	55.1115	1.38737	1.15998	1.61476
Meghalaya	West khasi hills	22	20.1629	23.8371	34.96	32.1028	37.8172	41.74	39.7389	43.7411	1.71	1.5462	1.8738
Meghalaya	Ribhoi	23.58	21.5114	25.6486	45.81	43.9167	47.7033	60.29	57.6836	62.8964	5.1216	4.9212	5.322
Meghalaya	East khasi hills	11.07	8.9345	13.2055	23.04	20.5421	25.5379	31.02	29.1769	32.8631	3.4047	3.27175	3.53765
Meghalaya	Jaintia hills	24.49	22.739	26.241	36.54	34.9298	38.1502	48.96	47.1155	50.8045	1.9688	1.80788	2.12972
Mizoram	Mamit	4.88	3.27794	6.48206	24.03	21.7625	26.2975	41.11	38.1048	44.1152	2.7257	2.5717	2.8797
Mizoram	Kolasib	10.17	7.92174	12.4183	46.39	44.6261	48.1539	51.45	48.6089	54.2911	2.6966	2.50222	2.89098
Mizoram	Aizawl	10.92	9.49512	12.3449	36.69	34.7708	38.6092	39.17	36.7596	41.5804	2.01	1.84324	2.17676
Mizoram	Champhai	17.24	15.7271	18.7529	40.84	38.334	43.346	44.17	41.5192	46.8208	2	1.80678	2.19322
Mizoram	Serchhip	14.3	11.9871	16.6129	34.37	31.5076	37.2324	41.03	38.3543	43.7057	2.31132	2.15237	2.47027
Mizoram	Lunglei	8.32	6.3264	10.3136	47.02	44.7657	49.2743	54.68	52.7299	56.6301	1.97	1.83555	2.10445
Mizoram	Lawngtlai	13.27	11.5446	14.9954	42.49	40.2135	44.7665	53.36	51.1381	55.5819	2.6578	2.40789	2.90771
Mizoram	Saiha	10.38	8.43842	12.3216	64.31	61.6975	66.9225	67.3	65.2483	69.3517	2.32024	2.10667	2.53381
Nagaland	Mon	NC	NC	NC	10.9	8.42637	13.3736	16.65	14.3374	18.9626	2.0884	1.96382	2.21298
Nagaland	Mokokchung	32.79	30.8955	34.6845	36.73	34.172	39.288	36.73	33.7746	39.6854	1.83	1.5927	2.0673
Nagaland	Zunheboto	12.59	10.2665	14.9135	15.4	13.7904	17.0096	15.4	12.7355	18.0645	2.0516	1.8092	2.294
Nagaland	Wokha	20.41	18.2377	22.5823	25.96	23.727	28.193	40.01	37.105	42.915	2	1.83403	2.16597
Nagaland	Dimapur	22.51	21.0095	24.0105	33.24	31.2973	35.1827	37.95	35.7331	40.1669	1.72	1.56352	1.87648
Nagaland	Phek	10.18	8.03917	12.3208	28.9	26.5618	31.2382	50.02	48.059	51.981	2.25777	2.07398	2.44156
Nagaland	Tuensang	14.22	11.9668	16.4732	34.29	32.2853	36.2947	49.2	46.7141	51.6859	3.1719	2.93347	3.41033
Nagaland	Longleng	13.84	11.6724	16.0076	18.73	16.0342	21.4258	24.96	22.9136	27.0064	2.7936	2.65971	2.92749
Nagaland	Kiphire	38.75	37.1899	40.3101	64.73	62.4848	66.9752	71.55	69.533	73.567	3.9867	3.77139	4.20201
Nagaland	Kohima	21.6	19.3467	23.8533	35.79	33.508	38.072	38.05	36.0585	40.0415	1.37645	1.15011	1.60279
Nagaland	Peren	22.16	20.2621	24.0579	39.4	36.6709	42.1291	51.3	48.4614	54.1386	2.37378	2.24606	2.5015
Odisha	Bargarh	23	20.7472	25.2528	38.32	35.917	40.723	38.32	36.2958	40.3442	2.08822	1.95906	2.21738
Odisha	Jharsuguda	30.84	28.6205	33.0595	41.9	39.6141	44.1859	49.52	47.0174	52.0226	1.68	1.55039	1.80961
Odisha	Sambalpur	33.04	30.6439	35.4361	33.04	30.9689	35.1111	42.26	40.177	44.343	1.96	1.82364	2.09636
Odisha	Debagarh	27.6	25.7061	29.4939	47.04	44.9656	49.1144	49.41	47.168	51.652	2.0332	1.82031	2.24609
Odisha	Sundargarh	17.29	15.1414	19.4386	23.44	20.5507	26.3293	35.32	32.2111	38.4289	1.88	1.66977	2.09023
Odisha	Kendujhar	42.11	40.4047	43.8153	46.31	44.3972	48.2228	55.62	52.8591	58.3809	1.99	1.77077	2.20923
Odisha	Mayurbhanj	10.41	8.06413	12.7559	30.88	28.7088	33.0512	51.07	48.5866	53.5534	1.978	1.82448	2.13152
Odisha	Baleshwar	22.57	20.3628	24.7772	22.57	20.93	24.21	26.05	23.2541	28.8459	1.76	1.62578	1.89422
Odisha	Bhadrak	28.39	26.98	29.8	34.57	32.7466	36.3934	41.45	38.5983	44.3017	2.34701	2.14864	2.54538
Odisha	Kendrapara	15.44	13.6394	17.2406	31.29	29.5462	33.0338	31.29	28.2071	34.3729	2.07	1.90074	2.23926
Odisha	Jagatsinghapur	30	27.7338	32.2662	42	39.8378	44.1622	42	39.5941	44.4059	2.0792	1.85416	2.30424
Odisha	Cuttack	12.14	10.211	14.069	23.18	20.4451	25.9149	23.18	21.2126	25.1474	1.69	1.51861	1.86139
Odisha	Jajapur	28.81	26.7881	30.8319	39.95	37.4857	42.4143	44.65	41.9446	47.3554	2.30239	2.15717	2.44761
Odisha	Dhenkanal	40.45	38.3059	42.5941	43.6	41.8381	45.3619	45.07	43.2312	46.9088	2.8227	2.60714	3.03826
Odisha	Anugul	53.14	51.6268	54.6532	59.67	57.3838	61.9562	67.84	65.7231	69.9569	2	1.7933	2.2067
Odisha	Nayagarh	42.36	40.7855	43.9345	45.66	43.3934	47.9266	51.84	49.8651	53.8149	1.85	1.71372	1.98628
Odisha	Khordha	6.92	4.81728	9.02272	11.82	9.13669	14.5033	19.04	16.7171	21.3629	2.08	1.90978	2.25022
Odisha	Puri	36.99	35.0224	38.9576	42.47	39.9837	44.9563	49.31	46.6463	51.9737	1.84	1.62594	2.05406
Odisha	Ganjam	16.21	14.7088	17.7112	36.94	34.7101	39.1699	38.86	36.2545	41.4655	1.9504	1.74556	2.15524
Odisha	Gajapati	36.61	34.5183	38.7017	43.09	41.1072	45.0728	54.83	52.0939	57.5661	2.31132	2.17316	2.44948
Odisha	Kandhamal	49.34	47.8007	50.8793	65.54	62.8631	68.217	73.01	70.4339	75.5861	3.0846	2.91228	3.25692
Odisha	Baudh	42.55	40.5558	44.5442	59.69	57.5066	61.8734	73.26	70.4423	76.0777	2.30239	2.10694	2.49784
Odisha	Subarnapur	20.58	18.3082	22.8518	38.9	36.9549	40.8451	38.9	36.0059	41.7941	1.9596	1.78618	2.13302
Odisha	Balangir	34.81	32.695	36.925	40.37	38.4389	42.3011	55.38	52.2193	58.5407	2.07037	1.91481	2.22593
Odisha	Nuapada	32.16	30.2423	34.0777	33.91	31.3771	36.4429	35.03	33.0211	37.0389	2.21315	2.07306	2.35324
Odisha	Kalahandi	26.44	24.4967	28.3833	50.47	48.2789	52.6611	59.04	56.0448	62.0352	2.8518	2.63004	3.07356
Odisha	Rayagada	56.07	53.9796	58.1604	87.32	85.0773	89.5627	114.9	111.805	117.995	2.39163	2.25434	2.52892
Odisha	Nabarangapur	46.59	44.2728	48.9072	58.83	56.6723	60.9877	78.14	75.398	80.882	3.7539	3.60995	3.89785
Odisha	Koraput	30.24	28.7151	31.7649	35.92	33.0389	38.8011	50.34	48.3616	52.3184	2.32916	2.14208	2.51624
Odisha	Malkangiri	32.46	30.9078	34.0122	75.42	72.788	78.052	98.95	96.7494	101.151	3.4338	3.20313	3.66447
Puducherry	Yanam	10.01	8.04979	11.9702	20.09	17.6944	22.4856	29.84	27.8601	31.8199	1.79	1.58337	1.99663
Puducherry	Puducherry	3.22	1.46408	4.97592	15.84	13.0927	18.5873	15.84	13.162	18.518	1.9504	1.76093	2.13987
Puducherry	Mahe	3.86	2.39981	5.32019	3.86	1.74832	5.97168	3.86	1.67657	6.04343	1.49662	1.28021	1.71303
Puducherry	Karaikal	15.69	13.8974	17.4826	15.69	13.3082	18.0718	15.69	12.9022	18.4778	2.0792	1.8772	2.2812
Punjab	Gurdaspur	17.74	15.5595	19.9205	25.96	23.3143	28.6057	30.52	27.3779	33.6621	1.91	1.76288	2.05712
Punjab	Kapurthala	22.11	20.3565	23.8635	28.22	26.5017	29.9383	39.18	36.9052	41.4548	2.02	1.85486	2.18514
Punjab	Jalandhar	23.49	21.7069	25.2731	34.19	31.4964	36.8836	36.08	33.0753	39.0847	2.0148	1.85183	2.17777
Punjab	Hoshiarpur	16.53	14.7039	18.3561	27.71	25.3808	30.0392	27.71	25.5982	29.8218	1.94	1.80611	2.07389
Punjab	Sangrur	29.36	27.6557	31.0643	35.88	33.0184	38.7416	46.63	43.751	49.509	1.56216	1.38494	1.73938
Punjab	Fatehgarh sahib	20.7	18.657	22.743	35.35	32.8695	37.8305	44.34	42.1086	46.5714	2.1953	1.97111	2.41949
Punjab	Ludhiana	24.34	22.3862	26.2938	29.17	27.4077	30.9323	31.47	28.9101	34.0299	1.89	1.72662	2.05338
Punjab	Moga	31.3	29.8479	32.7521	41.22	38.5487	43.8913	58.85	56.2334	61.4666	2.29347	2.04666	2.54028
Punjab	Firozpur	30.69	28.5058	32.8742	35.31	32.4954	38.1246	38.88	36.3123	41.4477	2.11499	1.9273	2.30268
Punjab	Muktsar	19.08	16.7215	21.4385	45.06	42.4416	47.6784	52.18	50.1902	54.1698	1.9412	1.7753	2.1071
Punjab	Faridkot	14.51	13.0767	15.9433	17.74	15.9876	19.4924	23.45	21.5415	25.3585	1.83	1.7051	1.9549
Punjab	Bathinda	21.17	19.4812	22.8588	31.18	29.0486	33.3114	33.23	30.6873	35.7727	2.09	1.94121	2.23879
Punjab	Mansa	19.52	17.3287	21.7113	26.12	23.643	28.597	26.12	24.1063	28.1337	1.78	1.53061	2.02939
Punjab	Patiala	13.66	11.6319	15.6881	28.3	26.289	30.311	35.54	33.5591	37.5209	1.66	1.51072	1.80928
Punjab	Amritsar	15.95	14.2968	17.6032	22.33	19.8325	24.8275	24.02	21.4227	26.6173	1.9964	1.75881	2.23399
Punjab	Tarn taran	28.43	26.5048	30.3552	38.1	36.3797	39.8203	42.22	39.3378	45.1022	1.94	1.69085	2.18915
Punjab	Rupnagar	23.52	21.1529	25.8871	27.12	25.1445	29.0955	27.12	24.2483	29.9917	1.64	1.46779	1.81221
Punjab	Sahibzada ajit singh nagar	22.37	20.2213	24.5187	28.22	26.4753	29.9647	28.22	25.6663	30.7736	2.1068	1.86403	2.34957
Punjab	Shahid bhagat singh nagar	6.89	5.47556	8.30444	6.89	4.68949	9.09051	11.59	8.45453	14.7255	2.08	1.83375	2.32625
Punjab	Barnala	51.21	49.044	53.376	53.98	51.7125	56.2475	53.98	52.0883	55.8717	1.66048	1.5249	1.79606
Rajasthan	Ganganagar	32.87	30.7275	35.0125	38.89	36.1551	41.6249	49.61	46.5757	52.6443	1.72	1.51876	1.92124
Rajasthan	Hanumangarh	32.34	30.9298	33.7502	32.34	30.3679	34.3121	38.05	35.6597	40.4403	2.0424	1.8006	2.2842
Rajasthan	Bikaner	29.01	26.6655	31.3545	38.1	36.0668	40.1332	42.64	40.3111	44.9689	2.0332	1.86774	2.19866
Rajasthan	Churu	19.23	16.8505	21.6095	27.67	25.5116	29.8284	31.78	29.0104	34.5496	2	1.76142	2.23858
Rajasthan	Jhunjhunun	25.71	23.8395	27.5805	44.74	42.0229	47.4571	47.08	43.8875	50.2725	1.88	1.67429	2.08571
Rajasthan	Alwar	25.22	23.023	27.417	34.12	31.95	36.29	47.08	44.8539	49.3061	2.15068	1.95698	2.34438
Rajasthan	Bharatpur	25.38	23.269	27.491	34.75	32.7103	36.7897	47.31	44.2101	50.4099	2.9488	2.78188	3.11572
Rajasthan	Dhaulpur	22.45	20.6314	24.2686	42.93	40.7419	45.1181	58.14	55.0361	61.2439	3.8606	3.6469	4.0743
Rajasthan	Karauli	36.57	35.1566	37.9834	62.37	60.4634	64.2766	84.49	82.4813	86.4987	3.3562	3.11146	3.60094
Rajasthan	Sawai madhopur	37.22	35.1229	39.3171	55.44	52.6001	58.2799	63.92	61.0769	66.7631	2.0516	1.83414	2.26906
Rajasthan	Dausa	15.51	13.4698	17.5502	45.82	43.261	48.379	57.66	55.02	60.3	2.716	2.5636	2.8684
Rajasthan	Jaipur	23.24	21.0754	25.4046	40.86	38.3991	43.3209	51.28	48.4488	54.1112	2.31132	2.11596	2.50668
Rajasthan	Sikar	33.35	31.8847	34.8153	33.35	31.3651	35.3349	41.18	38.6412	43.7188	2.0976	1.92059	2.27461
Rajasthan	Nagaur	19.11	17.1833	21.0367	27.04	25.3733	28.7067	32.05	29.1524	34.9476	2.15961	1.91701	2.40221
Rajasthan	Jodhpur	33.81	32.1834	35.4366	49.88	47.2856	52.4744	52.46	49.7433	55.1767	2.6578	2.50731	2.80829
Rajasthan	Jaisalmer	36.86	34.604	39.116	54.94	53.1913	56.6887	61.58	59.4398	63.7202	2.7451	2.54143	2.94877
Rajasthan	Barmer	33.95	32.4367	35.4633	48.91	46.0269	51.7931	55.56	53.4853	57.6347	2.9682	2.8462	3.0902
Rajasthan	Jalor	50.55	48.6843	52.4157	58.03	55.3806	60.6794	63.6	60.9173	66.2827	3.104	2.89158	3.31642
Rajasthan	Sirohi	47.54	45.2986	49.7814	65.29	63.2778	67.3022	78.65	76.1871	81.1129	2.0056	1.8243	2.1869
Rajasthan	Pali	28.3	26.0136	30.5864	39.82	37.0179	42.6221	49.94	48.0961	51.7839	2.15961	1.99881	2.32041
Rajasthan	Ajmer	23.44	21.8248	25.0552	25.65	23.7069	27.5931	31.94	28.803	35.077	2.09714	1.93724	2.25704
Rajasthan	Tonk	30.76	29.1152	32.4048	35.45	33.4605	37.4395	45.26	42.8792	47.6408	2.05252	1.88327	2.22177
Rajasthan	Bundi	24.96	23.1603	26.7597	42.43	40.5861	44.2739	51.76	49.0391	54.4809	2.1	1.85505	2.34495
Rajasthan	Bhilwara	47.19	45.1784	49.2016	53.5	50.897	56.103	60.98	58.4139	63.5461	2.2667	2.06213	2.47127
Rajasthan	Rajsamand	34.53	32.9873	36.0727	55.35	53.4831	57.2169	63.77	61.3949	66.1451	2.12391	1.99484	2.25298
Rajasthan	Dungarpur	25.1	23.3605	26.8395	32.38	30.2623	34.4977	41.33	38.1398	44.5202	2.13284	1.96474	2.30094
Rajasthan	Banswara	24.16	22.2342	26.0858	32.83	30.9541	34.7059	40.44	37.6091	43.2709	2.35594	2.1625	2.54938
Rajasthan	Chittaurgarh	48.66	46.9807	50.3393	55.24	53.0095	57.4705	66.29	63.6565	68.9235	1.9596	1.73985	2.17935
Rajasthan	Kota	15.75	13.7895	17.7105	24.7	23.0067	26.3933	29.83	27.5735	32.0865	2.0976	1.92488	2.27032
Rajasthan	Baran	28.32	26.3116	30.3284	33.59	31.2555	35.9245	39.87	36.9613	42.7787	2.07037	1.85225	2.28849
Rajasthan	Jhalawar	41.18	39.5852	42.7748	51.77	49.2463	54.2937	60.25	57.6513	62.8487	1.9688	1.82141	2.11619
Rajasthan	Udaipur	31.63	30.072	33.188	42.29	39.6327	44.9473	65.77	63.1668	68.3732	2.8033	2.63389	2.97271
Rajasthan	Pratapgarh	27.31	25.8275	28.7925	39.72	38.1013	41.3387	63.44	61.1705	65.7095	3.0361	2.91535	3.15685
Sikkim	North & middle andaman	10.09	8.01296	12.167	10.09	7.58928	12.5907	10.09	8.07475	12.1052	1.632	1.44126	1.82274
Sikkim	West district	59.96	58.0058	61.9142	85.73	82.9429	88.5171	88.19	85.1803	91.1997	1.37645	1.23863	1.51427
Sikkim	South district	10.14	8.69762	11.5824	10.14	7.71235	12.5677	10.14	8.13772	12.1423	1.64	1.49129	1.78871
Sikkim	East district	10.62	8.63465	12.6054	16.69	14.3433	19.0367	20.86	18.2026	23.5174	1.3109	1.09803	1.52377
Tamil Nadu	Thiruvallur	13.51	11.5377	15.4823	22.16	19.6004	24.7196	30.36	27.7159	33.0041	2.6384	2.49645	2.78035
Tamil Nadu	Chennai	NC	NC	NC	0.43	NC	NC	0.43	NC	NC	1.9	1.6794	2.1206
Tamil Nadu	Kancheepuram	5.2	2.88744	7.51256	12.8	10.6517	14.9483	36.47	34.617	38.323	2	1.82992	2.17008
Tamil Nadu	Vellore	13	10.74	15.26	21.47	19.7378	23.2022	31.45	29.4382	33.4618	2.6675	2.49734	2.83766
Tamil Nadu	Tiruvannamalai	19.57	17.7312	21.4088	19.57	16.8364	22.3036	19.57	17.6135	21.5265	2.08822	1.94584	2.2306
Tamil Nadu	Viluppuram	9.66	7.36384	11.9562	16.1	14.265	17.935	22.42	19.4382	25.4018	2.30239	2.09078	2.514
Tamil Nadu	Salem	15.74	13.5777	17.9023	15.74	14.0005	17.4795	20.72	17.8179	23.6221	1.69	1.48926	1.89074
Tamil Nadu	Namakkal	3.14	1.41213	4.86787	3.14	NC	NC	7.49	5.40185	9.57815	2.231	2.10452	2.35748
Tamil Nadu	Erode	NC	NC	NC	8.81	5.97324	11.6468	8.81	5.80216	11.8178	2.0148	1.87328	2.15632
Tamil Nadu	The nilgiris	2.74	1.32574	4.15427	2.74	NC	NC	2.74	NC	NC	2.05	1.84394	2.25606
Tamil Nadu	Dindigul	18.38	16.5454	20.2146	29.67	27.092	32.248	36.07	33.52	38.62	2.07	1.94711	2.19289
Tamil Nadu	Karur	8.63	6.87429	10.3857	14.7	12.0764	17.3236	14.7	12.4524	16.9476	2	1.87276	2.12724
Tamil Nadu	Tiruchirappalli	22.44	20.7968	24.0832	44.1	42.3446	45.8554	50.81	48.0693	53.5507	2.08822	1.94113	2.23531
Tamil Nadu	Perambalur	16.11	14.3487	17.8713	25.41	23.298	27.522	34.12	31.6066	36.6334	2.14176	1.993	2.29052
Tamil Nadu	Ariyalur	20.03	17.9345	22.1255	20.03	17.8315	22.2285	25.04	22.0094	28.0706	1.9596	1.73149	2.18771
Tamil Nadu	Cuddalore	16.6	14.5828	18.6172	26.14	23.2586	29.0214	30.53	28.4096	32.6504	2.03	1.87642	2.18358
Tamil Nadu	Nagapattinam	15.66	14.0783	17.2417	15.66	13.751	17.569	33.74	31.6109	35.8691	1.9504	1.79749	2.10331
Tamil Nadu	Thiruvarur	26.5	24.9329	28.0671	33.07	30.7482	35.3918	33.07	30.8553	35.2847	1.95	1.76978	2.13022
Tamil Nadu	Thanjavur	25.55	23.9827	27.1173	33.44	31.8184	35.0616	33.44	30.4424	36.4376	2.17746	1.99886	2.35606
Tamil Nadu	Pudukkottai	16.16	14.6448	17.6752	16.16	13.5094	18.8106	19.1	16.504	21.696	2.6384	2.43149	2.84531
Tamil Nadu	Sivaganga	16.01	14.5875	17.4325	21.69	18.8095	24.5705	21.69	18.8013	24.5787	2.07	1.8283	2.3117
Tamil Nadu	Madurai	16.2	14.0097	18.3903	26.65	24.5754	28.7246	26.65	23.9959	29.3041	2.0608	1.83662	2.28498
Tamil Nadu	Theni	6.79	5.2886	8.2914	16.27	14.2415	18.2985	20.09	17.9139	22.2661	2.31132	2.14489	2.47775
Tamil Nadu	Virudhunagar	24.08	22.4212	25.7388	24.08	21.7017	26.4583	30.41	27.7384	33.0816	1.95	1.78249	2.11751
Tamil Nadu	Ramanathapuram	5.4	3.89574	6.90426	7.23	4.42216	10.0378	17.03	14.0949	19.9651	2.6287	2.41034	2.84706
Tamil Nadu	Thoothukkudi	4.66	2.66198	6.65802	4.66	2.49242	6.82759	17.78	15.5195	20.0405	1.9872	1.8063	2.1681
Tamil Nadu	Tirunelveli	29.93	28.4809	31.379	39.98	38.2628	41.6972	56.5	54.6106	58.3894	1.9412	1.72909	2.15331
Tamil Nadu	Kanniyakumari	8.92	7.48196	10.358	12.64	10.1772	15.1028	24.18	21.8355	26.5245	2.15961	1.97168	2.34754
Tamil Nadu	Dharmapuri	13.19	11.0857	15.2943	25.73	22.9876	28.4724	25.73	23.0487	28.4113	2.9585	2.76092	3.15608
Tamil Nadu	Krishnagiri	29.39	26.9962	31.7838	37.36	35.4374	39.2826	47.6	45.1642	50.0358	2.7742	2.62438	2.92402
Tamil Nadu	Coimbatore	12.79	11.3324	14.2476	16.35	14.3355	18.3645	20.07	18.2013	21.9387	1.91	1.75257	2.06743
Tamil Nadu	Tiruppur	26.69	24.8729	28.5071	32.58	29.9931	35.1669	40.17	37.9628	42.3772	1.6218	1.41908	1.82452
Telangana	Adilabad	26.59	24.2516	28.9284	37.32	34.6674	39.9726	42.48	39.928	45.032	2.2667	2.10353	2.42987
Telangana	Nizamabad	47.76	45.6111	49.9089	56.72	54.5427	58.8973	68.26	65.4974	71.0226	2.28454	2.09599	2.47309
Telangana	Karimnagar	37.83	35.9746	39.6854	43.42	40.9072	45.9328	46.24	44.3112	48.1688	2.1068	1.86081	2.35279
Telangana	Medak	28.41	26.163	30.657	51.89	49.7781	54.0019	55.18	53.1191	57.2409	1.8	1.6734	1.9266
Telangana	Hyderabad	2.28	NC	NC	2.28	NC	NC	10.89	8.12517	13.6548	2.35594	2.23229	2.47959
Telangana	Rangareddy	12.38	10.8564	13.9036	17.36	15.5569	19.1631	17.36	15.0697	19.6503	2.33809	2.09631	2.57987
Telangana	Mahbubnagar	25.19	22.845	27.535	47.23	45.4614	48.9986	52.57	50.2818	54.8582	1.74	1.59298	1.88702
Telangana	Nalgonda	15.58	13.7565	17.4035	15.58	12.8598	18.3002	15.58	13.718	17.442	2.0332	1.79274	2.27366
Telangana	Warangal	16.79	14.4928	19.0872	22.61	20.3862	24.8338	22.61	19.8719	25.3481	2.16853	1.92626	2.4108
Telangana	Khammam	19.79	17.5994	21.9806	24.63	22.5785	26.6815	28.11	25.2955	30.9245	2.0148	1.8632	2.1664
Tripura	West tripura	9.11	6.77438	11.4456	22.35	19.8596	24.8404	29.38	27.0448	31.7152	2.06144	1.9251	2.19778
Tripura	South tripura	8.93	6.53872	11.3213	10.97	8.33901	13.601	14.85	12.2804	17.4196	2.32916	2.15524	2.50308
Tripura	Dhalai	10.49	8.35218	12.6278	24.2	21.4155	26.9845	30.06	27.8233	32.2967	2.7257	2.52048	2.93092
Tripura	North tripura	25.66	24.1557	27.1643	48.35	45.7078	50.9922	54.34	51.2143	57.4657	2.0884	1.87512	2.30168
Uttar Pradesh	Saharanpur	40.18	38.0757	42.2843	65.51	63.4156	67.6044	78.54	76.087	80.993	2.9779	2.8231	3.1327
Uttar Pradesh	Muzaffarnagar	47.72	45.8685	49.5715	54.67	52.9414	56.3986	59.04	56.6193	61.4607	2.1068	1.8882	2.3254
Uttar Pradesh	Bijnor	39.71	37.6105	41.8095	56.15	53.6125	58.6875	60.55	57.9869	63.1131	3.0749	2.87667	3.27313
Uttar Pradesh	Moradabad	56.13	53.8681	58.3919	75.81	73.6309	77.9891	90.25	87.5384	92.9616	2.37378	2.23645	2.51111
Uttar Pradesh	Rampur	38.35	36.6026	40.0974	57.97	55.3377	60.6023	68.03	65.818	70.242	3.0264	2.88704	3.16576
Uttar Pradesh	Jyotiba phule nagar	43.49	41.9897	44.9903	65.2	63.5038	66.8962	84.91	81.8561	87.9639	3.3756	3.18895	3.56225
Uttar Pradesh	Meerut	42.7	40.6958	44.7042	58.54	56.2072	60.8728	68.73	66.3571	71.1029	3.1525	3.02836	3.27664
Uttar Pradesh	Baghpat	39.64	37.2733	42.0067	54.64	51.85	57.43	60.65	58.3082	62.9918	2.8518	2.66774	3.03586
Uttar Pradesh	Ghaziabad	29.01	27.5384	30.4816	58.83	56.4081	61.2519	72.58	69.5401	75.6199	2.40056	2.27185	2.52927
Uttar Pradesh	Gautam buddha nagar	32.97	31.5584	34.3816	51.08	48.5103	53.6497	62.47	59.8672	65.0728	2	1.78987	2.21013
Uttar Pradesh	Bulandshahr	38.67	36.9008	40.4392	52.31	50.1131	54.5069	66.56	64.6459	68.4741	2.32916	2.17144	2.48688
Uttar Pradesh	Aligarh	56.05	54.563	57.537	83.24	81.0442	85.4358	93.2	91.0036	95.3964	2.7742	2.583	2.9654
Uttar Pradesh	Mahamaya nagar	44.55	42.6675	46.4325	71.81	69.18	74.44	79.49	76.8363	82.1437	2.0976	1.90873	2.28647
Uttar Pradesh	Mathura	59.03	57.4978	60.5622	75.56	73.1773	77.9427	87.49	84.7393	90.2407	2.8615	2.73068	2.99232
Uttar Pradesh	Agra	39.38	37.6819	41.0781	62.35	59.8385	64.8615	74.48	71.326	77.634	3.0264	2.85975	3.19305
Uttar Pradesh	Firozabad	50.46	48.7901	52.1299	67.73	65.5153	69.9447	84.42	81.3721	87.4679	2.22208	2.046	2.39816
Uttar Pradesh	Mainpuri	57.52	55.7882	59.2518	79.25	76.5953	81.9047	101.01	98.254	103.766	3.1428	2.94089	3.34471
Uttar Pradesh	Budaun	60.92	58.8967	62.9433	73.98	72.1343	75.8257	92.87	90.9611	94.7789	2.22208	2.00416	2.44
Uttar Pradesh	Bareilly	32.71	30.84	34.58	60.09	58.3245	61.8555	79.08	76.2119	81.9481	2.0056	1.88118	2.13002
Uttar Pradesh	Pilibhit	36.2	34.7527	37.6473	54.55	52.6555	56.4445	74.97	73.1029	76.8371	2.91	2.77753	3.04247
Uttar Pradesh	Shahjahanpur	61.37	59.0782	63.6618	84.59	82.5519	86.6281	101.18	98.3326	104.027	4.4329	4.29498	4.57082
Uttar Pradesh	Kheri	48.97	47.1479	50.7921	67.77	65.0439	70.4961	89.29	86.9401	91.6399	3.5114	3.36542	3.65738
Uttar Pradesh	Sitapur	73.33	71.5843	75.0757	100.62	97.8196	103.42	128.63	126.761	130.499	3.104	2.91398	3.29402
Uttar Pradesh	Hardoi	68.86	66.8672	70.8528	80.34	77.7777	82.9023	99.73	96.887	102.573	4.2389	4.04788	4.42992
Uttar Pradesh	Unnao	39.5	37.6919	41.3081	55.88	53.7781	57.9819	68.23	65.9862	70.4738	3.1719	3.01578	3.32802
Uttar Pradesh	Lucknow	37.17	34.9617	39.3783	49.83	48.0468	51.6132	58.88	56.5808	61.1792	1.91	1.71072	2.10928
Uttar Pradesh	Rae bareli	40.31	38.6884	41.9316	66.15	64.1427	68.1573	77	74.4989	79.5011	1.9596	1.80221	2.11699
Uttar Pradesh	Farrukhabad	59.43	57.3772	61.4828	100.77	99.114	102.426	116.55	113.45	119.65	3.5793	3.43541	3.72319
Uttar Pradesh	Kannauj	46.34	44.2134	48.4666	76.97	74.2164	79.7236	88.74	86.8536	90.6264	2.8615	2.72811	2.99489
Uttar Pradesh	Etawah	30.84	28.6982	32.9818	46.88	44.5572	49.2028	61.73	59.2008	64.2592	3.2592	3.03957	3.47883
Uttar Pradesh	Auraiya	29.26	27.841	30.679	37.83	35.8442	39.8158	42.42	39.9799	44.8601	2.9779	2.76051	3.19529
Uttar Pradesh	Kanpur dehat	38.99	36.9429	41.0371	54.88	52.5256	57.2344	71.34	69.0397	73.6403	2.16853	1.96233	2.37473
Uttar Pradesh	Kanpur nagar	28.65	26.4965	30.8035	34.62	32.7711	36.4689	45.81	42.8007	48.8193	1.83	1.70558	1.95442
Uttar Pradesh	Jalaun	56.33	54.0508	58.6092	74.5	71.8263	77.1737	80.3	77.8376	82.7624	2.6384	2.4087	2.8681
Uttar Pradesh	Jhansi	34.61	32.8659	36.3541	51.15	48.983	53.317	66.19	63.0763	69.3037	2.0056	1.79168	2.21952
Uttar Pradesh	Lalitpur	34.78	32.8741	36.6859	49.87	47.41	52.33	74.53	72.3159	76.7441	2.32916	2.14623	2.51209
Uttar Pradesh	Hamirpur	34.67	32.4446	36.8954	53.64	51.015	56.265	60.15	58.0387	62.2613	2.0792	1.89058	2.26782
Uttar Pradesh	Mahoba	31.04	29.5833	32.4967	48.39	46.5501	50.2299	50.91	47.9831	53.8369	3.1719	2.99154	3.35226
Uttar Pradesh	Banda	37.56	35.3435	39.7765	54.03	51.1717	56.8883	67.05	64.9477	69.1523	2.7354	2.48682	2.98398
Uttar Pradesh	Chitrakoot	43.29	41.212	45.368	67.12	64.7785	69.4615	81.71	79.1639	84.2561	3.395	3.23137	3.55863
Uttar Pradesh	Fatehpur	29.22	27.6304	30.8096	46.03	43.7804	48.2796	60.68	58.3535	63.0065	2.8324	2.67335	2.99145
Uttar Pradesh	Pratapgarh	34.96	32.5805	37.3395	49.94	48.0706	51.8094	63.05	60.4413	65.6587	3.0846	2.84485	3.32435
Uttar Pradesh	Kaushambi	63.86	61.9104	65.8096	88.56	86.5392	90.5808	109.19	107.125	111.255	3.7248	3.54725	3.90235
Uttar Pradesh	Allahabad	28.84	27.0777	30.6023	46.43	43.6068	49.2532	70.47	67.6876	73.2524	2.9391	2.77676	3.10144
Uttar Pradesh	Bara banki	20.28	18.1896	22.3704	48.29	45.8471	50.7329	67.74	64.8793	70.6007	3.6278	3.47423	3.78137
Uttar Pradesh	Faizabad	49.21	46.9915	51.4285	71.45	69.5613	73.3387	79.91	77.5155	82.3045	2.7063	2.5663	2.8463
Uttar Pradesh	Ambedkar nagar	54.32	52.3571	56.2829	61.77	59.781	63.759	79.03	76.6973	81.3627	2.24885	2.12062	2.37708
Uttar Pradesh	Sultanpur	54.79	52.9614	56.6186	79.08	77.1178	81.0422	101.38	99.5124	103.248	2.1	1.91808	2.28192
Uttar Pradesh	Bahraich	62.58	61.0266	64.1334	78.86	76.7409	80.9791	88.14	85.4176	90.8624	4.5299	4.30807	4.75173
Uttar Pradesh	Shrawasti	53.03	50.7382	55.3218	80.47	78.4382	82.5018	109.5	107.481	111.519	5.1992	4.98368	5.41472
Uttar Pradesh	Balrampur	50.37	48.3555	52.3845	73.99	71.6068	76.3732	86.72	83.8575	89.5825	4.4329	4.30932	4.55648
Uttar Pradesh	Gonda	79.31	77.3779	81.2421	93.92	91.6077	96.2323	112.11	109.297	114.923	3.0361	2.81028	3.26192
Uttar Pradesh	Siddharth nagar	48.55	46.2991	50.8009	63.37	61.5014	65.2386	86.39	83.7786	89.0014	3.4144	3.25774	3.57106
Uttar Pradesh	Basti	33.28	31.1113	35.4487	47.24	45.236	49.244	65.23	63.212	67.248	2.15068	1.98361	2.31775
Uttar Pradesh	Sant kabir nagar	37.3	35.3908	39.2092	50.34	47.6372	53.0428	67.71	65.5188	69.9012	3.1622	3.02877	3.29563
Uttar Pradesh	Mahrajganj	58.83	56.7927	60.8673	66.89	64.9039	68.8761	76.9	74.3113	79.4887	2.9876	2.81842	3.15678
Uttar Pradesh	Gorakhpur	39.79	37.8051	41.7749	53.39	51.5414	55.2386	67.09	64.7897	69.3903	2.07929	1.90571	2.25287
Uttar Pradesh	Kushinagar	35.74	34.1454	37.3346	56.25	53.4375	59.0625	68.97	66.9616	70.9784	3.0264	2.79893	3.25388
Uttar Pradesh	Deoria	36.3	34.2006	38.3994	45.04	43.0598	47.0202	59.4	56.3129	62.4871	2.03	1.8164	2.2436
Uttar Pradesh	Azamgarh	35.42	33.486	37.354	47.37	45.317	49.423	51.78	49.8021	53.7579	2.8906	2.66635	3.11485
Uttar Pradesh	Mau	42.55	40.1909	44.9091	60.18	57.6447	62.7153	72.3	70.2759	74.3241	2.09714	1.90883	2.28545
Uttar Pradesh	Ballia	29.02	27.1617	30.8783	46.1	43.8997	48.3003	69.25	66.3664	72.1336	1.9872	1.82171	2.15269
Uttar Pradesh	Jaunpur	43.52	41.2055	45.8345	70.59	68.24	72.94	76.88	74.248	79.512	2.1	1.95577	2.24423
Uttar Pradesh	Ghazipur	37.66	35.7268	39.5932	54.74	52.7239	56.7561	66.5	63.7271	69.2729	2.07	1.94173	2.19827
Uttar Pradesh	Chandauli	26.43	24.5642	28.2958	42.4	39.9282	44.8718	46.3	43.7661	48.8339	2.15961	1.92325	2.39597
Uttar Pradesh	Varanasi	37.89	35.5564	40.2236	45.17	42.3539	47.9861	52.72	50.8317	54.6083	2.32916	2.1017	2.55662
Uttar Pradesh	Sant ravidas nagar (bhadohi)	47.93	46.3898	49.4702	66.48	64.1352	68.8248	82.54	80.0901	84.9899	3.1816	3.00089	3.36231
Uttar Pradesh	Mirzapur	57.95	55.9886	59.9114	77.17	74.9479	79.3921	99.92	98.0225	101.817	2.18638	1.99938	2.37338
Uttar Pradesh	Sonbhadra	40.76	39.0002	42.5198	43.11	40.3738	45.8462	64.69	62.4058	66.9742	3.007	2.85416	3.15984
Uttar Pradesh	Etah	49.74	48.2819	51.1981	66.1	64.3947	67.8053	74.88	71.7713	77.9887	3.5114	3.2839	3.7389
Uttar Pradesh	Kanshiram nagar	55.86	53.467	58.253	91.1	89.3597	92.8403	107.56	105.758	109.362	4.2874	4.03986	4.53494
Uttarakhand	Uttarkashi	36.04	34.5715	37.5085	59.89	57.7627	62.0173	65.63	63.2633	67.9967	1.97	1.83329	2.10671
Uttarakhand	Chamoli	24.76	23.3421	26.1779	49.52	47.5953	51.4447	55.94	53.7642	58.1158	2.06144	1.89016	2.23272
Uttarakhand	Rudraprayag	10.2	8.14697	12.253	18.5	16.2156	20.7844	19.48	16.8252	22.1348	1.95	1.7082	2.1918
Uttarakhand	Tehri garhwal	14.93	13.0038	16.8562	29.77	27.4739	32.0661	38.58	36.188	40.972	2.6772	2.51358	2.84082
Uttarakhand	Dehradun	23.5	21.5182	25.4818	30.89	28.4302	33.3498	33.31	30.4964	36.1236	2.06	1.81193	2.30807
Uttarakhand	Garhwal	12.21	10.7211	13.6989	16.29	13.4988	19.0812	21.73	18.5413	24.9187	1.74	1.58921	1.89079
Uttarakhand	Pithoragarh	41.69	39.7303	43.6497	60.15	58.3963	61.9037	63.42	60.4245	66.4155	1.74	1.53625	1.94375
Uttarakhand	Bageshwar	19.36	17.3477	21.3723	25.12	22.7848	27.4552	31.46	29.3073	33.6127	2.23992	2.01487	2.46497
Uttarakhand	Almora	33.52	32.0068	35.0332	36.76	34.4317	39.0883	36.76	34.6133	38.9067	2.0148	1.87538	2.15422
Uttarakhand	Champawat	33.42	31.0821	35.7579	46.14	43.5454	48.7346	54.69	52.0476	57.3324	2.0148	1.82651	2.20309
Uttarakhand	Nainital	23.75	22.1425	25.3575	32.68	30.9723	34.3877	37.68	35.5776	39.7824	2.0424	1.84092	2.24388
Uttarakhand	Udham singh nagar	28.03	26.2922	29.7678	38.31	36.3809	40.2391	49.54	46.8494	52.2306	2.18638	2.02388	2.34888
Uttarakhand	Hardwar	36.83	35.3459	38.3141	53.09	50.6253	55.5547	62.54	60.1711	64.9089	2.03	1.81692	2.24308
West Bengal	Darjiling	18.98	17.1665	20.7935	18.98	16.3504	21.6096	23.43	20.756	26.104	1.9872	1.74282	2.23158
West Bengal	Jalpaiguri	11.69	10.2648	13.1152	11.69	9.11619	14.2638	20.06	17.1237	22.9963	1.94	1.72191	2.15809
West Bengal	Koch bihar	30.28	28.4617	32.0983	45.55	43.3522	47.7478	48.72	46.082	51.358	2.1953	2.0472	2.3434
West Bengal	Uttar dinajpur	34.3	32.7111	35.8889	38.55	36.5379	40.562	45.76	43.4315	48.0885	3.1331	2.91446	3.35174
West Bengal	Dakshin dinajpur	37.99	35.591	40.389	46.74	44.9387	48.5413	51.43	48.6877	54.1723	2.0148	1.8662	2.1634
West Bengal	Maldah	22.97	20.6286	25.3114	29.29	26.7177	31.8623	40.53	37.4181	43.6419	2.08822	1.84513	2.33131
West Bengal	Murshidabad	25.1	23.6791	26.5209	27.56	25.5969	29.5231	32.18	29.6166	34.7434	2.15068	2.00455	2.29681
West Bengal	Birbhum	22.84	20.952	24.728	29.66	27.3803	31.9397	29.66	26.5645	32.7555	2.18638	1.99839	2.37437
West Bengal	Barddhaman	14.05	12.4014	15.6986	27.06	24.1742	29.9458	31.87	28.8083	34.9317	1.94	1.69406	2.18594
West Bengal	Nadia	17.38	15.7289	19.0311	29.11	26.8639	31.3561	29.11	26.3415	31.8785	2.01	1.88676	2.13324
West Bengal	North twenty four parganas	16.18	14.2888	18.0712	19.25	16.3881	22.1119	19.25	16.0575	22.4425	1.94	1.69529	2.18471
West Bengal	Hugli	15.02	13.6077	16.4323	20.45	18.4155	22.4845	25.04	22.2946	27.7854	2.07037	1.85236	2.28838
West Bengal	Bankura	37.78	35.6871	39.8729	39.57	36.9472	42.1928	42.93	40.5442	45.3158	1.9964	1.7992	2.1936
West Bengal	Puruliya	33.39	31.384	35.396	35.71	33.4983	37.9217	40.94	38.2373	43.6427	2.31132	2.15958	2.46306
West Bengal	Haora	19.66	17.9662	21.3538	22.17	20.1115	24.2285	22.17	19.9624	24.3776	1.78	1.58123	1.97877
West Bengal	Kolkata	7.48	5.76405	9.19595	20.55	17.899	23.201	20.55	17.398	23.702	1.64	1.51947	1.76053
West Bengal	South twenty four parganas	23.49	21.3972	25.5828	23.49	20.7128	26.2672	34.57	32.3269	36.8131	1.93	1.77926	2.08074
West Bengal	Paschim medinipur	30.96	28.9758	32.9442	34.62	32.1188	37.1212	34.62	32.408	36.832	2.05	1.81717	2.28283
West Bengal	Purba medinipur	13.13	10.8746	15.3854	25.99	23.8616	28.1184	29.76	27.3712	32.1488	2.0424	1.79731	2.28749
Note: NC indicates that the number of deaths is too low to compute a reliable estimate.

## Sheet: NFHS 5 
Table 6: Bayesian estimates of district-level neonatal mortality rate (NMR), infant mortality rate (IMR), under-five mortality rate (U5MR), and total fertility rate (TFR) for India, 2019-21.
		NMR & credible interval			IMR & credible interval			U5MR & credible interval			TFR & credible interval
State_name	District	NMR	LCL	UCL	IMR	LCL	UCL	U5MR	LCL	UCL	TFR	LCL	UCL
Andaman & Nicobar islands	Nicobars	18.67	16.9711	20.3689	34.35	32.247	36.453	40.39	38.1107	42.6693	1.35	1.18545	1.51455
Andaman & Nicobar islands	North & middle andaman	NC	NC	NC	7.58	5.63032	9.52968	7.58	5.4066	9.7534	0.89	0.725329	1.05467
Andaman & Nicobar islands	South andaman	15.44	13.8231	17.0569	23.1	21.0079	25.1921	28.59	25.9627	31.2173	1.45	1.26205	1.63795
Andhra Pradesh	Srikakulam	20.29	18.8034	21.7766	20.29	17.5101	23.0699	22.96	20.1729	25.7471	1.32	1.2074	1.4326
Andhra Pradesh	Vizianagaram	14.68	13.3014	16.0586	23.89	21.0949	26.6851	40.62	37.8046	43.4354	1.56	1.38343	1.73657
Andhra Pradesh	Visakhapatnam	30.05	27.8311	32.2689	38.56	36.816	40.304	40.83	38.895	42.765	1.43	1.32793	1.53207
Andhra Pradesh	East godavari	20.83	19.1291	22.5309	26.33	23.6731	28.9869	33.67	31.1832	36.1568	1.52	1.41879	1.62121
Andhra Pradesh	West godavari	10.64	9.21889	12.0611	10.64	8.91105	12.3689	12.92	10.7818	15.0582	1.47	1.2623	1.6777
Andhra Pradesh	Krishna	16.87	15.1966	18.5434	29.65	27.5359	31.7641	29.65	27.2954	32.0046	1.36	1.22219	1.49781
Andhra Pradesh	Guntur	21.62	19.7149	23.5251	31.59	29.019	34.161	38.23	36.0069	40.4531	1.77	1.58333	1.95667
Andhra Pradesh	Prakasam	38.27	36.044	40.496	43.96	41.3223	46.5977	43.96	41.085	46.835	1.73	1.54076	1.91924
Andhra Pradesh	Sri potti sriramulu nellore	11.46	9.90529	13.0147	35.36	33	37.72	44.15	41.6785	46.6215	1.92	1.69253	2.14747
Andhra Pradesh	Y.s.r.	12.34	10.0972	14.5828	51.96	49.6249	54.2951	51.96	49.2327	54.6873	2.12	1.88028	2.35972
Andhra Pradesh	Kurnool	30.99	29.0555	32.9245	38.54	35.9972	41.0828	47.09	44.1488	50.0312	1.89	1.66726	2.11274
Andhra Pradesh	Anantapur	10.84	9.12022	12.5598	20.18	17.7533	22.6067	30.06	28.1983	31.9217	1.89	1.66949	2.11051
Andhra Pradesh	Chittoor	16.84	14.6394	19.0406	21.13	19.1173	23.1427	21.13	18.3453	23.9147	1.98	1.79929	2.16071
Arunachal Pradesh	Tawang	NC	NC	NC	NC	NC	NC	1.39	NC	NC	1.86	1.75699	1.96301
Arunachal Pradesh	West kameng	11.21	9.46862	12.9514	24.57	22.083	27.057	37.14	35.3067	38.9733	1.02	0.859798	1.1802
Arunachal Pradesh	East kameng	7.16	5.69034	8.62966	28.16	26.3117	30.0083	44.27	42.068	46.472	2.35	2.19087	2.50913
Arunachal Pradesh	Papum pare	NC	NC	NC	NC	NC	NC	8.37	6.47748	10.2625	1.85	1.6462	2.0538
Arunachal Pradesh	Upper subansiri	NC	NC	NC	5.75	3.57658	7.92342	5.75	2.96915	8.53085	2.45	2.33795	2.56205
Arunachal Pradesh	Upper siang	17.28	15.1758	19.3842	22.51	20.9876	24.0324	28.16	25.854	30.466	1.67	1.55453	1.78547
Arunachal Pradesh	Changlang	10.49	8.44498	12.535	10.49	8.30621	12.6738	15.58	12.7428	18.4172	1.68	1.46707	1.89293
Arunachal Pradesh	Lower subansiri	5.18	3.14338	7.21661	9.82	7.55401	12.086	12	9.51219	14.4878	1.57	1.46773	1.67227
Arunachal Pradesh	Dibang valley	6.62	4.33807	8.90193	26.38	23.7138	29.0462	26.38	24.3738	28.3862	1.61	1.40516	1.81484
Arunachal Pradesh	Lower dibang valley	NC	NC	NC	3.52	1.78434	5.25566	6.72	4.35045	9.08955	1.64	1.41334	1.86666
Arunachal Pradesh	Anjaw	2.27	NC	NC	7.9	6.08559	9.71441	7.9	5.19002	10.61	1.66	1.51475	1.80525
Arunachal Pradesh	East siang	8.2	6.7826	NC	10.16	8.1854	12.1346	14.67	11.943	17.397	1.32	1.10491	1.53509
Arunachal Pradesh	Kra daadi	3.22	1.53201	NC	7.14	5.01855	9.26145	12.98	10.8533	15.1067	2.28	2.08812	2.47188
Arunachal Pradesh	Kurung kumey	14.4	12.0751	16.7249	25.91	23.71	28.11	29.2	27.3262	31.0738	2.06	1.91227	2.20773
Arunachal Pradesh	Lohit	23.78	21.7036	25.8564	27.51	25.2903	29.7297	32.06	29.4544	34.6656	1.62	1.41725	1.82275
Arunachal Pradesh	Longding	11.55	10.1546	12.9454	16.89	15.0332	18.7468	38.4	36.216	40.584	2.15	1.92303	2.37697
Arunachal Pradesh	Namsai	23.71	21.614	25.806	27.22	24.7843	29.6557	30.47	27.8848	33.0552	2.13	1.92623	2.33377
Arunachal Pradesh	Siang	NC	NC	NC	8.63	6.72702	10.533	19.78	17.7918	21.7682	1.42	1.21654	1.62346
Arunachal Pradesh	Tirap	3.41	1.56387	5.25613	5.03	3.03289	7.02711	5.03	2.77754	7.28246	2.1	1.96222	2.23778
Arunachal Pradesh	West siang	NC	NC	NC	6.12	3.69134	8.54866	13.4	11.1838	15.6162	1.71	1.47001	1.94999
Assam	Kokrajhar	20.63	18.5633	22.6967	40.86	39.0827	42.6373	47.51	45.6746	49.3454	1.89	1.72073	2.05927
Assam	Goalpara	17.39	15.1803	19.5997	28.81	26.746	30.874	34.34	31.4975	37.1825	1.76	1.62232	1.89768
Assam	Barpeta	13.99	12.5059	15.4741	24.88	22.562	27.198	24.88	23.0356	26.7244	2.06	1.91824	2.20176
Assam	Morigaon	33.82	31.9816	35.6584	47.8	45.086	50.514	54.05	51.8142	56.2858	2.03	1.80264	2.25736
Assam	Lakhimpur	6.78	4.55878	9.00122	10.24	7.44304	13.037	17.21	14.244	20.176	1.8	1.68559	1.91441
Assam	Dhemaji	20.78	18.6635	22.8965	24.12	21.7462	26.4938	32.16	30.2815	34.0385	1.69	1.50038	1.87962
Assam	Tinsukia	37.39	35.7887	38.9913	40.55	38.4922	42.6078	50.76	48.4567	53.0633	1.49	1.32403	1.65597
Assam	Dibrugarh	10.28	8.76363	11.7964	22.03	20.1101	23.9499	27.08	24.4019	29.7581	1.4	1.19018	1.60982
Assam	Golaghat	23.12	21.0262	25.2138	25.83	23.2305	28.4295	31.23	28.9122	33.5478	1.39	1.15638	1.62362
Assam	Dima hasao	7.75	5.41949	10.0805	18.64	16.4986	20.7814	22.94	20.3338	25.5462	1.5	1.36309	1.63691
Assam	Cachar	18.49	16.4104	20.5696	28.99	26.3664	31.6136	36.01	33.7068	38.3132	2.14	1.94544	2.33456
Assam	Karimganj	31.44	29.1889	33.6911	44.91	42.4468	47.3732	55.76	53.4172	58.1028	2.63	2.50108	2.75892
Assam	Hailakandi	66.79	65.1756	68.4044	84.82	82.9289	86.7111	88.26	85.5569	90.9631	2.69	2.46522	2.91478
Assam	Bongaigaon	15.02	12.7843	17.2557	15.02	13.4692	16.5708	15.02	12.4602	17.5798	1.77	1.58542	1.95458
Assam	Chirang	21.79	19.5579	24.0221	33.55	31.2368	35.8632	35.81	33.8036	37.8164	1.92	1.77077	2.06923
Assam	Kamrup	7.73	5.63107	9.82893	15.15	12.896	17.404	20.89	18.5193	23.2607	1.56	1.43302	1.68698
Assam	Kamrup metropolitan	11.3	9.03037	13.5696	18.93	16.4642	21.3958	35.34	33.0714	37.6086	1.31	1.10217	1.51783
Assam	Nalbari	10.91	8.86655	12.9535	10.91	8.47598	13.344	10.91	8.34183	13.4782	1.48	1.36243	1.59757
Assam	Baksa	13.69	12.1246	15.2554	25.18	22.6249	27.7351	29.43	27.0805	31.7795	1.84	1.69695	1.98305
Assam	Darrang	15.44	13.2614	17.6186	26.1	23.546	28.654	28.85	26.3414	31.3586	2.14	1.94831	2.33169
Assam	Udalguri	33.14	31.7458	34.5342	33.14	31.2323	35.0477	54.3	52.3133	56.2867	1.56	1.39604	1.72396
Assam	Biswanath	35.97	33.757	38.183	45.83	43.883	47.777	49.08	46.9682	51.1918	1.62	1.48767	1.75233
Assam	Charaideo	23.05	21.3474	24.7526	45.26	42.9247	47.5953	57.18	54.2174	60.1426	1.52	1.35037	1.68963
Assam	Dhubri	19.73	17.608	21.852	25.24	23.4463	27.0337	33	30.1737	35.8263	2.4	2.16985	2.63015
Assam	Hojai	18.19	16.2539	20.1261	22.74	19.9425	25.5375	32.2	29.7848	34.6152	2.03	1.80432	2.25568
Assam	Jorhat	45.33	43.6572	47.0028	45.33	43.0573	47.6027	49.42	46.7703	52.0697	1.63	1.39072	1.86928
Assam	Karbi anglong	9.28	7.75707	10.8029	20.58	18.2904	22.8696	20.58	18.4389	22.7211	1.89	1.71494	2.06506
Assam	Majuli	27.89	25.7346	30.0454	37.78	35.9584	39.6016	40.79	37.8254	43.7546	1.73	1.57501	1.88499
Assam	Nagaon	29.58	27.924	31.236	41.25	38.5214	43.9786	55.41	52.9936	57.8264	2.16	2.0272	2.2928
Assam	Sivasagar	24.65	23.0809	26.2191	24.65	22.9053	26.3947	29.55	27.2936	31.8064	1.59	1.47187	1.70813
Assam	Sonitpur	15.72	13.6453	17.7947	32.71	30.8295	34.5905	44.9	41.9454	47.8546	1.68	1.56299	1.79701
Assam	South salmara mancachar	17.33	15.2835	19.3765	26.67	24.8898	28.4502	30.93	28.22	33.64	2.48	2.29472	2.66528
Assam	West karbi anglong	15.63	13.3681	17.8919	24.63	21.8963	27.3637	33.21	31.0991	35.3209	2.06	1.82032	2.29968
Bihar	Pashchim champaran	49.53	47.5004	51.5596	60.7	58.8134	62.5866	74.89	72.7991	76.9809	3.09	2.94135	3.23865
Bihar	Purba champaran	36.88	35.1751	38.5849	50.61	48.4982	52.7218	63.4	61.5268	65.2732	3.06	2.95791	3.16209
Bihar	Sheohar	45.22	43.131	47.309	56.14	53.913	58.367	62.2	59.3977	65.0023	3	2.88405	3.11595
Bihar	Sitamarhi	53.05	51.5126	54.5874	59.17	56.6498	61.6902	76.19	73.6878	78.6922	3.78	3.6795	3.8805
Bihar	Madhubani	34.88	33.2154	36.5446	44.35	41.9664	46.7336	55.34	52.4005	58.2795	2.96	2.72968	3.19032
Bihar	Supaul	30.27	28.7824	31.7576	42.81	41.0772	44.5428	51.96	49.257	54.663	3.39	3.27796	3.50204
Bihar	Araria	44.95	42.9462	46.9538	54.81	52.0412	57.5788	65.73	63.2809	68.1791	3.81	3.59299	4.02701
Bihar	Kishanganj	27.89	26.2699	29.5101	42.28	40.396	44.164	54.82	52.5606	57.0794	3.35	3.14753	3.55247
Bihar	Purnia	39.53	37.2802	41.7798	57.43	55.1603	59.6997	67.12	64.251	69.989	3.51	3.30127	3.71873
Bihar	Katihar	27.5	25.5766	29.4234	35.9	33.6654	38.1346	37.76	35.7987	39.7213	3.25	3.08317	3.41683
Bihar	Madhepura	39.47	38.0085	40.9315	50.64	48.0369	53.2431	62.09	59.2984	64.8816	3.3	3.17994	3.42006
Bihar	Saharsa	43.39	41.6255	45.1545	61.07	58.6764	63.4636	72.99	70.7056	75.2744	3.55	3.38703	3.71297
Bihar	Darbhanga	25.88	24.5269	27.2331	33.43	31.1394	35.7206	39.95	36.9695	42.9305	3.23	3.00286	3.45714
Bihar	Muzaffarpur	14.53	12.514	16.546	34.63	32.2327	37.0273	40.19	37.7803	42.5997	2.12	1.94369	2.29631
Bihar	Gopalganj	17.15	15.4537	18.8463	26.81	24.3907	29.2293	36.28	33.8979	38.6621	2.69	2.50592	2.87408
Bihar	Siwan	64.16	62.732	65.588	67.91	65.3678	70.4522	71.61	68.7487	74.4713	2.13	1.99334	2.26666
Bihar	Saran	28.48	27.0024	29.9576	49.52	47.4536	51.5864	55.57	53.6583	57.4817	2.71	2.5937	2.8263
Bihar	Vaishali	47.93	46.3503	49.5097	57.86	56.0898	59.6302	65.36	63.0827	67.6373	2.98	2.87878	3.08122
Bihar	Samastipur	26.04	24.3604	27.7196	40.19	37.5054	42.8746	53.04	50.434	55.646	3.24	3.03402	3.44598
Bihar	Begusarai	23.62	21.8556	25.3844	54.16	51.9308	56.3892	64.07	61.7922	66.3478	2.82	2.65886	2.98114
Bihar	Khagaria	29.77	28.3839	31.1561	42.71	40.302	45.118	48.84	45.9622	51.7178	4.03	3.92924	4.13076
Bihar	Bhagalpur	30.88	29.4456	32.3144	40.54	37.9705	43.1095	52.06	49.1694	54.9506	2.79	2.61179	2.96821
Bihar	Banka	31.12	29.7601	32.4799	42.92	40.4559	45.3841	52.04	49.3736	54.7064	3.01	2.90486	3.11514
Bihar	Munger	24.89	23.22	26.56	34.05	31.8951	36.2049	42.69	39.6981	45.6819	2.65	2.49127	2.80873
Bihar	Lakhisarai	30	28.6448	31.3552	35.47	33.8985	37.0415	42.78	39.794	45.766	2.94	2.71382	3.16618
Bihar	Sheikhpura	50.92	49.3425	52.4975	58.12	56.2815	59.9585	74.97	72.4453	77.4947	3.08	2.90765	3.25235
Bihar	Nalanda	33.02	30.8185	35.2215	41.94	39.6177	44.2623	46.69	44.8265	48.5535	2.96	2.81412	3.10588
Bihar	Patna	23.76	21.428	26.092	38.32	36.6308	40.0092	51.76	49.7228	53.7972	2.5	2.27678	2.72322
Bihar	Bhojpur	28.12	26.7375	29.5025	34.45	32.5774	36.3226	42.35	39.414	45.286	2.81	2.66794	2.95206
Bihar	Buxar	39.17	36.8325	41.5075	55.1	52.8021	57.3979	60.92	58.7138	63.1262	2.91	2.71425	3.10575
Bihar	Kaimur (bhabua)	34.09	31.8459	36.3341	51.87	50.3173	53.4227	62.34	59.753	64.927	2.95	2.78853	3.11147
Bihar	Rohtas	69.56	67.2415	71.8785	81.28	78.5313	84.0287	89.96	88.0608	91.8592	2.47	2.31301	2.62699
Bihar	Aurangabad	32.78	31.1908	34.3692	34.95	32.2924	37.6076	38.96	36.2488	41.6712	2.41	2.20762	2.61238
Bihar	Gaya	23.55	21.5073	25.5927	31.57	29.9347	33.2053	45.6	43.7967	47.4033	2.6	2.46461	2.73539
Bihar	Nawada	17.59	15.7516	19.4284	24.86	22.5709	27.1491	31.26	28.3464	34.1736	2.48	2.30842	2.65158
Bihar	Jamui	45.67	43.8824	47.4576	55.66	53.0106	58.3094	65.34	62.5844	68.0956	2.94	2.78162	3.09838
Bihar	Jehanabad	36.4	34.4642	38.3358	48.67	46.7667	50.5733	54.63	52.5738	56.6862	2.8	2.57672	3.02328
Bihar	Arwal	41.97	40.2413	43.6987	57.03	54.9387	59.1213	72.3	70.1481	74.4519	3.17	3.05664	3.28336
Chandigarh	Chandigarh	1.56	NC	NC	15.53	13.6814	17.3786	19.71	17.7054	21.7146	1.74	1.55114	1.92886
Chhattisgarh	Koriya	54.77	52.4405	NC	89.1	86.6197	91.5803	99.32	97.0873	101.553	1.93	1.74376	2.11624
Chhattisgarh	Jashpur	37.74	35.7198	NC	41.39	39.4892	43.2908	44.95	42.4019	47.4981	2.36	2.14571	2.57429
Chhattisgarh	Raigarh	44.73	42.7851	46.6749	53.77	51.7753	55.7647	62.18	59.2431	65.1169	1.81	1.59793	2.02207
Chhattisgarh	Korba	59.76	57.6129	61.9071	72.15	69.3693	74.9307	77.4	74.4801	80.3199	1.65	1.45307	1.84693
Chhattisgarh	Janjgir - champa	28.3	26.1664	30.4336	38.4	36.4349	40.3651	38.4	35.9163	40.8837	1.84	1.66209	2.01791
Chhattisgarh	Kabeerdham	13.41	11.4054	15.4146	21.09	18.4432	23.7368	21.09	19.024	23.156	1.81	1.62729	1.99271
Chhattisgarh	Rajnandgaon	24.17	22.7231	25.6169	37.85	35.1806	40.5194	49.29	46.7995	51.7805	1.91	1.79359	2.02641
Chhattisgarh	Mahasamund	17.41	15.3715	19.4485	27.91	25.7806	30.0394	32.22	29.3808	35.0592	1.74	1.60183	1.87817
Chhattisgarh	Dhamtari	10.2	7.9775	12.4225	10.2	7.57674	12.8233	13.36	10.7243	15.9957	1.49	1.26813	1.71187
Chhattisgarh	Uttar bastar kanker	NC	NC	NC	9.64	7.27269	12.0073	21.22	18.274	24.166	1.38	1.20931	1.55069
Chhattisgarh	Narayanpur	18.16	16.2804	20.0396	38.93	36.2226	41.6374	42.65	39.6887	45.6113	1.87	1.72574	2.01426
Chhattisgarh	Bijapur	50.59	48.4098	52.7702	60.49	58.319	62.661	92.13	89.519	94.741	2.28	2.14124	2.41876
Chhattisgarh	Balod	13.45	11.166	15.734	20.9	19.279	22.521	20.9	18.4544	23.3456	1.46	1.22031	1.69969
Chhattisgarh	Baloda bazar	43	41.475	44.525	60.95	58.4084	63.4916	66.01	63.366	68.654	1.8	1.65275	1.94725
Chhattisgarh	Balrampur	48.29	46.3864	50.1936	72.66	70.1007	75.2193	81.86	78.9836	84.7364	2.37	2.25127	2.48873
Chhattisgarh	Bastar	44.89	43.0054	46.7746	66.83	64.3704	69.2896	80.54	78.4892	82.5908	2.18	1.95295	2.40705
Chhattisgarh	Bemetara	18.18	16.0532	20.3068	20.6	18.2789	22.9211	31.14	28.9209	33.3591	1.92	1.68962	2.15038
Chhattisgarh	Bilaspur	46.52	45.0411	47.9989	51.79	49.6015	53.9785	55.13	53.1935	57.0665	1.67	1.51387	1.82613
Chhattisgarh	Dantewada	14.73	13.1025	16.3575	37.8	36.2102	39.3898	49.27	46.4234	52.1166	1.86	1.72905	1.99095
Chhattisgarh	Durg	17.56	15.7858	19.3342	20.74	19.1705	22.3095	20.74	18.4254	23.0546	1.49	1.35899	1.62101
Chhattisgarh	Gariyaband	23.48	21.9941	24.9659	32.04	29.6378	34.4422	39.49	36.6217	42.3583	1.95	1.77467	2.12533
Chhattisgarh	Kodagaon	42.96	41.2774	44.6426	58.02	56.3559	59.6841	76.25	73.7991	78.7009	1.75	1.64058	1.85942
Chhattisgarh	Mungeli	27.49	25.6724	29.3076	60.84	58.4908	63.1892	66.85	64.6759	69.0241	2.14	1.92375	2.35625
Chhattisgarh	Raipur	27.19	25.3239	29.0561	29.68	27.8379	31.5221	32.45	30.2618	34.6382	1.6	1.49782	1.70218
Chhattisgarh	Sukma	29.61	28.1931	31.0269	52.56	50.301	54.819	72.48	70.2971	74.6629	2.02	1.83716	2.20284
Chhattisgarh	Surajpur	26.55	25.1277	27.9723	45.01	43.3018	46.7182	51.49	49.3174	53.6626	2.05	1.84059	2.25941
Chhattisgarh	Surguja	28.18	26.1483	30.2117	57.52	55.1316	59.9084	62.47	60.5712	64.3688	2.38	2.25561	2.50439
Dadra nagar Haveli	Diu	3.8	2.36195	5.23805	3.8	1.42119	6.17881	3.8	1.28704	6.31296	1.47	1.27102	1.66898
Dadra nagar Haveli	Daman	31.06	29.5773	32.5427	32.77	30.052	35.488	36.71	34.0479	39.3721	1.58	1.40276	1.75724
Dadra nagar Haveli	Dadra & nagar haveli	19.85	17.6254	22.0746	33.64	31.3433	35.9367	39.44	36.5267	42.3533	1.97	1.80348	2.13652
Goa	North goa	5.37	3.77311	6.96689	5.37	3.60656	7.13344	5.37	3.01555	7.72445	1.46	1.33307	1.58693
Goa	South goa	6.07	4.67675	7.46326	6.07	4.4188	7.7212	18.01	15.95	20.07	1.09	0.976441	1.20356
Gujarat	Kachchh	21.18	19.4536	22.9064	29.57	27.4968	31.6432	39.53	36.741	42.319	2.08	1.93133	2.22867
Gujarat	Banas kantha	31.91	29.7922	34.0278	36.69	34.4481	38.9319	49.11	46.6325	51.5875	2.15	1.9843	2.3157
Gujarat	Patan	48	45.8949	50.1051	60.04	57.6928	62.3872	73.84	71.8731	75.8069	2.2	2.04115	2.35885
Gujarat	Mahesana	56.76	54.9624	58.5576	61.25	58.6699	63.8301	73.91	72.0179	75.8021	1.68	1.56849	1.79151
Gujarat	Gandhinagar	35.99	34.2313	37.7487	47.39	45.8052	48.9748	51.62	48.7457	54.4943	1.69	1.46826	1.91174
Gujarat	Porbandar	17.42	15.7722	19.0678	21.91	19.3742	24.4458	29.42	26.9614	31.8786	1.61	1.42855	1.79145
Gujarat	Amreli	12.41	10.3806	14.4394	23.38	21.3666	25.3934	23.38	20.6338	26.1262	1.66	1.48708	1.83292
Gujarat	Anand	43.09	41.0276	45.1524	51.49	48.8207	54.1593	57.74	55.8872	59.5928	2.13	1.97187	2.28813
Gujarat	Dohad	17.17	15.2538	19.0862	28.16	26.1157	30.2043	40.24	38.1801	42.2999	2.71	2.53828	2.88172
Gujarat	Narmada	22.71	21.1822	24.2378	33.9	31.364	36.436	52.93	50.7802	55.0798	1.98	1.85692	2.10308
Gujarat	Bharuch	28	26.536	29.464	41.04	38.8639	43.2161	41.04	39.1917	42.8883	1.93	1.80574	2.05426
Gujarat	The dangs	3.69	1.74441	5.63559	11.96	10.4311	13.4889	19.27	16.9605	21.5795	2.32	2.13292	2.50708
Gujarat	Navsari	13.17	11.1948	15.1452	13.17	10.8147	15.5253	16.97	14.1667	19.7733	1.52	1.4121	1.6279
Gujarat	Valsad	5.71	3.7251	7.6949	15.01	13.2981	16.7219	23.4	20.7204	26.0796	1.83	1.65458	2.00542
Gujarat	Surat	15.98	13.6355	18.3245	19.59	17.2357	21.9443	23.32	20.6672	25.9728	1.64	1.48149	1.79851
Gujarat	Tapi	25.46	23.3602	27.5598	29.57	26.9845	32.1555	33.3	31.1296	35.4704	1.37	1.1388	1.6012
Gujarat	Ahmadabad	13.11	11.5863	14.6337	29.04	27.4658	30.6142	31.8	29.4598	34.1402	1.57	1.40295	1.73705
Gujarat	Aravali	17.98	16.0192	19.9408	35	32.979	37.021	40.61	38.0139	43.2061	2.16	2.04809	2.27191
Gujarat	Bhavnagar	6.7	4.77458	8.62542	28.77	26.2664	31.2736	28.77	26.8892	30.6508	1.71	1.52334	1.89666
Gujarat	Botad	10.06	8.34218	11.7778	15.35	12.7983	17.9017	21.33	19.3794	23.2806	1.79	1.60498	1.97502
Gujarat	Chhota udaipur	23.73	22.0795	25.3805	51.48	49.1999	53.7601	59.15	56.9476	61.3524	2.32	2.21875	2.42125
Gujarat	Devbhumi dwarka	7.9	6.54246	9.25754	23.6	21.0604	26.1396	33.82	31.0448	36.5952	1.8	1.69412	1.90588
Gujarat	Gir somnath	9.37	7.34986	11.3901	15.92	14.0041	17.8359	21.89	19.3104	24.4696	1.65	1.50544	1.79456
Gujarat	Jamnagar	14.75	12.9759	16.5241	14.75	12.0818	17.4182	18.82	16.7638	20.8762	1.59	1.48216	1.69784
Gujarat	Junagadh	24.34	22.0362	26.6438	24.34	22.6088	26.0712	28.29	25.3401	31.2399	1.65	1.53187	1.76813
Gujarat	Kheda	41.08	39.6433	42.5167	50.16	47.6118	52.7082	57.55	55.5781	59.5219	1.94	1.7204	2.1596
Gujarat	Mahisagar	20.94	18.695	23.185	33.42	31.5055	35.3345	42.02	39.1566	44.8834	2.15	2.04879	2.25121
Gujarat	Morbi	3	1.06097	4.93903	13.01	10.7537	15.2663	16.21	13.4704	18.9496	1.86	1.7304	1.9896
Gujarat	Panch mahals	20.56	18.8094	22.3106	42.8	41.1697	44.4303	56.89	54.4044	59.3756	2.08	1.84929	2.31071
Gujarat	Rajkot	16.44	14.4245	18.4555	20.38	18.5038	22.2562	23.93	21.0998	26.7602	1.79	1.61034	1.96966
Gujarat	Sabar kantha	24.03	22.2602	25.7998	34.82	32.0923	37.5477	42.17	40.2985	44.0415	2.35	2.11367	2.58633
Gujarat	Surendranagar	27.01	24.9128	29.1072	27.01	24.4709	29.5491	32.46	30.087	34.833	1.97	1.8517	2.0883
Gujarat	Vadodara	17.76	15.691	19.829	20.36	18.2276	22.4924	20.36	18.1489	22.5711	1.93	1.80764	2.05236
Haryana	Panchkula	23.42	21.2235	25.6165	34.03	31.5576	36.5024	36.36	33.5522	39.1678	1.4	1.2243	1.5757
Haryana	Ambala	36.28	34.1392	38.4208	52.44	49.7717	55.1083	63.84	61.9429	65.7371	1.62	1.48858	1.75142
Haryana	Yamunanagar	15.65	14.11	17.19	24.19	21.9419	26.4381	27.55	24.912	30.188	1.89	1.74274	2.03726
Haryana	Kurukshetra	12.72	10.983	14.457	27.12	25.0775	29.1625	31.73	29.9114	33.5486	1.85	1.72449	1.97551
Haryana	Kaithal	18.22	16.6313	19.8087	43.68	41.0856	46.2744	43.68	41.6058	45.7542	1.87	1.7228	2.0172
Haryana	Karnal	15.68	13.9853	17.3747	23.91	21.7598	26.0602	26.73	24.8154	28.6446	1.93	1.78317	2.07683
Haryana	Panipat	28.94	26.8104	31.0696	38.97	36.3625	41.5775	48.18	45.3364	51.0236	1.95	1.75076	2.14924
Haryana	Sonipat	23.71	21.6116	25.8084	30.77	27.9804	33.5596	32.61	30.2707	34.9493	1.79	1.63999	1.94001
Haryana	Jind	27.89	26.3096	29.4704	39.66	37.2465	42.0735	44.07	41.7885	46.3515	1.87	1.75374	1.98626
Haryana	Fatehabad	26.57	25.0523	28.0877	43.36	41.3396	45.3804	50.08	47.3473	52.8127	1.83	1.59668	2.06332
Haryana	Sirsa	21.83	19.5619	24.0981	53.59	52.0865	55.0935	56.21	53.5115	58.9085	1.55	1.44251	1.65749
Haryana	Hisar	16.63	14.9661	18.2939	25.29	23.1632	27.4168	28.03	25.1063	30.9537	2.08	1.95992	2.20008
Haryana	Rohtak	16.66	14.4081	18.9119	23.16	20.4003	25.9197	24.6	22.3413	26.8587	1.81	1.59058	2.02942
Haryana	Jhajjar	13.91	12.4826	15.3374	13.91	11.8448	15.9752	17.06	15.0004	19.1196	1.8	1.5948	2.0052
Haryana	Mahendragarh	17.83	15.8459	19.8141	28.54	26.2061	30.8739	28.54	26.3561	30.7239	1.62	1.46784	1.77216
Haryana	Rewari	20.98	18.8153	23.1447	29.21	26.9991	31.4209	29.21	26.8441	31.5759	1.56	1.3254	1.7946
Haryana	Gurgaon	22.12	19.8911	24.3489	31.51	28.7266	34.2934	37.93	35.8531	40.0069	1.62	1.45303	1.78697
Haryana	Mewat	25.14	23.764	26.516	43.76	41.0188	46.5012	59.3	57.345	61.255	3.9	3.78123	4.01877
Haryana	Faridabad	20.59	19.0601	22.1199	29.42	27.2816	31.5584	31.75	29.3752	34.1248	1.87	1.70119	2.03881
Haryana	Palwal	16.47	14.5421	18.3979	23.8	21.3231	26.2769	30.18	28.1767	32.1833	2.52	2.39404	2.64596
Haryana	Bhiwani	32.36	30.6019	34.1181	42.69	39.9205	45.4595	57.01	54.3628	59.6572	2.06	1.90953	2.21047
Haryana	Charkhi dadri	23.99	22.0245	25.9555	30.75	28.6355	32.8645	41.36	39.4791	43.2409	1.8	1.65418	1.94582
Himachal Pradesh	Chamba	19.66	18.1354	21.1846	19.66	18.0247	21.2953	22.67	20.6161	24.7239	1.74	1.57533	1.90467
Himachal Pradesh	Kangra	27.4	25.6882	29.1118	32.51	30.8821	34.1379	32.51	30.3679	34.6521	1.5	1.35602	1.64398
Himachal Pradesh	Lahul & spiti	9.98	8.4961	11.4639	13.93	12.3056	15.5544	13.93	11.4572	16.4028	2.3	2.19344	2.40656
Himachal Pradesh	Kullu	19.24	17.8886	20.5914	19.24	16.6392	21.8408	21.22	18.5299	23.9101	1.53	1.31747	1.74253
Himachal Pradesh	Mandi	16.28	14.6729	17.8871	20.33	18.3934	22.2666	20.33	17.3648	23.2952	1.9	1.6658	2.1342
Himachal Pradesh	Hamirpur	18.28	16.2783	20.2817	18.28	16.0886	20.4715	18.28	16.4092	20.1508	1.54	1.3265	1.7535
Himachal Pradesh	Una	16.16	13.8848	18.4352	27.04	24.2661	29.8139	30.57	28.0664	33.0736	1.73	1.60967	1.85033
Himachal Pradesh	Bilaspur	11.27	9.09666	13.4433	16.31	13.7133	18.9067	16.31	14.0224	18.5976	1.75	1.57932	1.92068
Himachal Pradesh	Solan	40.91	38.6371	43.1829	52.4	49.8306	54.9694	63.21	60.3587	66.0613	1.7	1.54471	1.85529
Himachal Pradesh	Sirmaur	12.84	10.742	14.938	14.44	11.7746	17.1054	22.27	19.3169	25.2231	2.11	1.99242	2.22758
Himachal Pradesh	Shimla	10.05	8.17858	11.9214	18.98	16.4458	21.5142	28.59	26.4503	30.7297	1.48	1.35984	1.60016
Himachal Pradesh	Kinnaur	31.19	29.4378	32.9422	31.19	28.8757	33.5043	31.19	29.3356	33.0444	1.79	1.62149	1.95851
Jammu & Kashmir	Kupwara	21.64	19.4218	23.8582	32.68	31.1501	34.2099	32.68	30.2548	35.1052	1.53	1.33285	1.72715
Jammu & Kashmir	Badgam	4.66	3.03734	6.28266	4.66	1.89675	7.42325	7.41	4.91502	9.90498	1.24	1.07332	1.40668
Jammu & Kashmir	Punch	18	15.9261	20.0739	37.67	36.1296	39.2104	38.7	36.5847	40.8153	1.69	1.58768	1.79232
Jammu & Kashmir	Rajouri	6.32	4.17445	8.46555	10.44	7.84211	13.0379	15.46	13.0289	17.8911	1.46	1.30353	1.61647
Jammu & Kashmir	Kathua	9.93	7.68749	12.1725	9.93	8.16398	11.696	9.93	7.8914	11.9686	1.24	1.05277	1.42723
Jammu & Kashmir	Baramula	21.32	19.2621	23.3779	24.09	22.0363	26.1437	26.4	23.5739	29.2261	1.69	1.52685	1.85315
Jammu & Kashmir	Bandipore	12.23	10.5147	13.9453	21.05	19.4814	22.6186	25.87	23.4091	28.3309	1.46	1.31614	1.60386
Jammu & Kashmir	Srinagar	NC	NC	NC	13.85	11.4528	16.2472	16.16	13.2658	19.0542	1.2	0.981949	1.41805
Jammu & Kashmir	Ganderbal	10.1	7.81895	12.3811	19.78	17.7815	21.7785	22.34	20.3846	24.2954	1.8	1.57051	2.02949
Jammu & Kashmir	Pulwama	18.63	16.6583	20.6017	22.5	20.0811	24.9189	22.5	20.5131	24.4869	1.11	0.914354	1.30565
Jammu & Kashmir	Shupiyan	NC	NC	NC	NC	NC	NC	NC	NC	NC	1.09	0.868441	1.31156
Jammu & Kashmir	Anantnag	NC	NC	NC	NC	NC	NC	NC	NC	NC	1.24	1.10943	1.37057
Jammu & Kashmir	Kulgam	9.92	7.76957	12.0704	17.03	14.6041	19.4559	18.76	16.2489	21.2711	1.65	1.42623	1.87377
Jammu & Kashmir	Doda	12.88	11.0502	14.7098	18.07	15.7068	20.4332	20.84	18.4509	23.2291	1.9	1.74038	2.05962
Jammu & Kashmir	Ramban	2.67	1.17705	4.16295	2.67	NC	NC	4.95	2.06083	7.83917	1.89	1.6602	2.1198
Jammu & Kashmir	Kishtwar	7.67	5.48565	9.85435	7.67	5.13985	10.2002	9.76	7.15662	12.3634	1.15	1.01949	1.28051
Jammu & Kashmir	Udhampur	7.33	5.63687	9.02313	19.81	17.2462	22.3738	23.82	21.1244	26.5156	1.36	1.1246	1.5954
Jammu & Kashmir	Reasi	5.9	3.95931	7.84069	11.35	9.13773	13.5623	14.79	11.9319	17.6481	1.64	1.47501	1.80499
Jammu & Kashmir	Jammu	9.59	7.91047	11.2695	17.12	15.4719	18.7681	20.14	17.3362	22.9438	1.27	1.07147	1.46853
Jammu & Kashmir	Samba	7.77	5.72037	9.81963	11.53	8.97183	14.0882	15.41	13.3106	17.5094	1.52	1.31633	1.72367
Jharkhand	Garhwa	35.42	33.2557	37.5843	42.17	39.9297	44.4103	50.01	47.0909	52.9291	2.71	2.56434	2.85566
Jharkhand	Chatra	39.28	37.587	40.973	50.11	47.3992	52.8208	51.89	49.9651	53.8149	2.74	2.57483	2.90517
Jharkhand	Kodarma	25.64	24.182	27.098	31.18	29.2136	33.1464	36.77	34.0486	39.4914	2.7	2.48119	2.91881
Jharkhand	Giridih	30.94	28.6228	33.2572	45.73	43.8194	47.6406	51.58	49.7202	53.4398	2.48	2.2715	2.6885
Jharkhand	Deoghar	34.1	32.6214	35.5786	42.31	40.1713	44.4487	47.19	45.0764	49.3036	2.54	2.3012	2.7788
Jharkhand	Godda	46.62	44.5121	48.7279	58.03	55.6919	60.3681	67.47	65.4191	69.5209	2.7	2.47948	2.92052
Jharkhand	Sahibganj	12.66	11.06	14.26	22.04	19.3026	24.7774	28.36	25.7996	30.9204	3.42	3.31702	3.52298
Jharkhand	Pakur	29.42	27.1431	31.6969	38.27	35.5056	41.0344	44.96	43.1232	46.7968	2.92	2.73952	3.10048
Jharkhand	Dhanbad	19.73	17.6682	21.7918	33.13	30.843	35.417	35.77	33.4515	38.0885	1.71	1.59043	1.82957
Jharkhand	Bokaro	22.71	21.1803	24.2397	25.56	23.4192	27.7008	35.7	33.0986	38.3014	1.74	1.5709	1.9091
Jharkhand	Lohardaga	19.13	17.3293	20.9307	24.93	23.3752	26.4848	32.78	30.7808	34.7792	2.21	2.0931	2.3269
Jharkhand	Purbi singhbhum	38.07	36.5254	39.6146	41.4	39.3186	43.4814	48.43	46.06	50.8	1.57	1.33625	1.80375
Jharkhand	Palamu	34.35	32.2864	36.4136	41.02	38.9071	43.1329	57.81	54.8387	60.7813	2.59	2.35515	2.82485
Jharkhand	Latehar	34.03	32.4347	35.6253	38.81	36.5951	41.0249	43.39	41.0421	45.7379	2.75	2.62305	2.87695
Jharkhand	Hazaribagh	18.86	16.7428	20.9772	31.43	29.4815	33.3785	37.08	34.1761	39.9839	2.55	2.37415	2.72585
Jharkhand	Ramgarh	23.38	21.6646	25.0954	25.92	24.027	27.813	42.45	39.5388	45.3612	1.67	1.49704	1.84296
Jharkhand	Dumka	32.53	30.9093	34.1507	41.16	39.3392	42.9808	52.19	49.958	54.422	2.46	2.31196	2.60804
Jharkhand	Jamtara	23.09	20.7489	25.4311	31.08	29.3179	32.8421	36.89	34.5467	39.2333	1.95	1.82512	2.07488
Jharkhand	Ranchi	26.93	24.8949	28.9651	35.32	33.4371	37.2029	40.09	37.3625	42.8175	1.7	1.53124	1.86876
Jharkhand	Khunti	13.03	11.1772	14.8828	22.74	20.1969	25.2831	24.43	22.061	26.799	1.81	1.64691	1.97309
Jharkhand	Gumla	21.83	19.7896	23.8704	44.5	42.6726	46.3274	51.52	48.6124	54.4276	2.3	2.10507	2.49493
Jharkhand	Simdega	28.71	26.4964	30.9236	35.04	33.1571	36.9229	46.22	44.3851	48.0549	2.15	2.00016	2.29984
Jharkhand	Pashchimi singhbhum	17.45	16.0595	18.8405	34.45	32.8551	36.0449	44.49	42.4015	46.5785	2.71	2.47362	2.94638
Jharkhand	Saraikela-kharsawan	41.25	39.7158	42.7842	53.95	52.1793	55.7207	64.67	62.7647	66.5753	1.76	1.62627	1.89373
Karnataka	Belgaum	14.4	12.6301	16.1699	21.67	19.293	24.047	24.38	22.1444	26.6156	1.87	1.7046	2.0354
Karnataka	Bagalkot	21.29	19.2924	23.2875	21.29	18.8474	23.7326	23.41	21.1372	25.6828	1.81	1.6993	1.9207
Karnataka	Bijapur	12.5	10.2397	14.7603	26.38	24.7327	28.0273	33.59	31.0905	36.0895	1.93	1.80341	2.05659
Karnataka	Bidar	15.61	13.5791	17.6409	31.46	28.7663	34.1537	37.06	34.61	39.51	1.92	1.78429	2.05571
Karnataka	Raichur	33.26	31.0531	35.4669	46.12	43.6457	48.5943	54.66	52.6934	56.6266	2.12	1.90013	2.33987
Karnataka	Koppal	27.64	26.2258	29.0542	34.61	32.7252	36.4948	39.76	37.6582	41.8618	2.18	1.96792	2.39208
Karnataka	Gadag	25.48	23.2909	27.6691	31.55	29.5452	33.5548	34.09	32.0741	36.1059	1.94	1.81011	2.06989
Karnataka	Dharwad	16.35	14.3792	18.3208	26.97	24.5205	29.4195	26.97	25.1343	28.8057	1.76	1.53218	1.98782
Karnataka	Uttara kannada	18.06	16.3058	19.8142	27.33	25.2671	29.3929	27.33	25.4246	29.2354	1.65	1.4966	1.8034
Karnataka	Haveri	27.63	25.3014	29.9586	35.56	33.2979	37.8221	38	35.9149	40.0851	1.97	1.81541	2.12459
Karnataka	Bellary	38.89	37.1772	40.6028	49.44	47.5409	51.3391	58.99	56.174	61.806	1.46	1.2847	1.6353
Karnataka	Chitradurga	18.42	16.7562	20.0838	30.11	27.8453	32.3747	41.57	39.681	43.459	1.67	1.55367	1.78633
Karnataka	Davanagere	18.41	16.4219	20.3981	25.03	22.2768	27.7832	31.75	29.5179	33.9821	1.75	1.5816	1.9184
Karnataka	Shimoga	15.52	13.983	17.057	22.11	19.3218	24.8982	24.46	21.7617	27.1583	1.61	1.47991	1.74009
Karnataka	Udupi	NC	NC	NC	11.08	8.5506	13.6094	11.08	8.55365	13.6064	1.69	1.50046	1.87954
Karnataka	Chikmagalur	15.26	13.4047	17.1153	21.75	19.6933	23.8067	26.26	23.905	28.615	1.77	1.6222	1.9178
Karnataka	Tumkur	7.75	5.87237	9.62763	38.22	36.1981	40.2419	47.43	45.1968	49.6632	1.72	1.54797	1.89203
Karnataka	Bangalore	16.92	14.7847	19.0553	20.47	17.8631	23.0769	20.47	18.3762	22.5638	1.15	0.943876	1.35612
Karnataka	Mandya	2.81	0.988266	4.63173	8.45	6.323	10.577	8.45	5.9315	10.9685	1.42	1.20034	1.63966
Karnataka	Hassan	NC	NC	NC	10.52	8.38532	12.6547	15.13	12.9987	17.2613	1.5	1.39986	1.60014
Karnataka	Dakshina kannada	4.33	2.75002	5.90998	4.33	2.15779	6.50221	4.33	2.01637	6.64363	1.55	1.36357	1.73643
Karnataka	Kodagu	8.03	5.88232	10.1777	22.53	20.2142	24.8458	22.53	19.7355	25.3245	1.9	1.7762	2.0238
Karnataka	Mysore	5.08	3.56506	6.59494	16.19	13.8952	18.4848	23.16	20.4005	25.9195	1.46	1.27574	1.64426
Karnataka	Chamarajanagar	13.11	10.8271	15.3929	29.91	27.23	32.59	29.91	26.9585	32.8615	1.36	1.19663	1.52337
Karnataka	Gulbarga	11.5	9.75007	13.2499	19.4	17.1533	21.6467	24.03	21.5958	26.4642	2.07	1.8521	2.2879
Karnataka	Yadgir	20.09	17.7518	22.4282	30.55	28.4344	32.6656	37.96	35.7988	40.1212	2.24	2.08578	2.39422
Karnataka	Kolar	6.58	4.30121	8.85879	8.64	5.97375	11.3063	15.26	12.5991	17.9209	1.68	1.5013	1.8587
Karnataka	Chikkaballapura	3.62	1.60596	5.63404	15.18	13.6658	16.6942	23.66	21.7261	25.5939	1.42	1.27119	1.56881
Karnataka	Bangalore rural	18.27	16.8832	19.6568	24.38	22.3037	26.4563	24.38	22.5676	26.1924	1.62	1.49732	1.74268
Karnataka	Ramanagara	NC	NC	NC	47.42	44.9683	49.8717	47.42	45.5879	49.2521	1.57	1.42144	1.71856
Kerala	Kasaragod	5.6	3.91635	7.28365	5.6	3.13462	8.06538	6.86	4.73867	8.98133	1.99	1.88616	2.09384
Kerala	Kannur	NC	NC	NC	NC	NC	NC	1.74	NC	NC	2.04	1.84285	2.23715
Kerala	Wayanad	4.48	2.34757	6.61243	9.23	6.69871	11.7613	14.54	11.5909	17.4891	1.93	1.82833	2.03167
Kerala	Kozhikode	4.78	3.413	6.14701	4.78	2.06156	7.49844	4.78	1.98431	7.57569	1.88	1.7018	2.0582
Kerala	Malappuram	2.68	1.10218	4.25782	5.34	3.00426	7.67573	5.34	2.95661	7.72339	2.01	1.87101	2.14899
Kerala	Palakkad	4.32	2.39175	6.24825	4.32	1.77264	6.86736	8.15	5.48434	10.8157	1.57	1.33885	1.80115
Kerala	Thrissur	NC	NC	NC	5.32	3.50829	7.13171	5.32	2.36998	8.27002	1.72	1.57873	1.86127
Kerala	Ernakulam	6.59	4.48664	8.69336	6.59	4.63186	8.54814	6.59	4.56455	8.61545	1.75	1.6499	1.8501
Kerala	Idukki	11.33	9.12299	13.537	11.33	9.58414	13.0759	14.3	12.1323	16.4677	1.79	1.60611	1.97389
Kerala	Kottayam	NC	NC	NC	NC	NC	NC	NC	NC	NC	1.76	1.5414	1.9786
Kerala	Alappuzha	7.14	4.85773	9.42227	7.14	5.49967	8.78033	7.14	5.04277	9.23722	1.63	1.48484	1.77516
Kerala	Pathanamthitta	9.36	7.68555	11.0344	9.36	7.17601	11.544	9.36	6.52283	12.1972	1.35	1.23033	1.46967
Kerala	Kollam	3.14	1.62623	4.65377	3.14	NC	NC	3.14	NC	NC	1.52	1.41427	1.62573
Kerala	Thiruvananthapuram	NC	NC	NC	NC	NC	NC	NC	NC	NC	1.77	1.64809	1.89191
Ladakh	Leh(ladakh)	15.38	13.0718	17.6882	29.61	27.7252	31.4948	36.86	34.06	39.66	1.37	1.26909	1.47091
Ladakh	Kargil	7.32	5.36914	9.27086	10.5	8.49156	12.5084	21.88	19.5198	24.2402	1.19	0.961663	1.41834
Lakshadweep	Lakshadweep	NC	NC	NC	NC	NC	NC	NC	NC	NC	1.42	1.18981	1.65019
Madhya Pradesh	Sheopur	38.69	36.3667	41.0133	53.08	50.3806	55.7794	69.28	66.8866	71.6734	2.74	2.51379	2.96621
Madhya Pradesh	Morena	25.01	23.4236	26.5964	42.81	41.2236	44.3964	52.54	50.2709	54.8091	2.59	2.37749	2.80251
Madhya Pradesh	Bhind	32.35	30.3235	34.3765	39.88	37.3141	42.4459	50.77	47.917	53.623	2.32	2.09359	2.54641
Madhya Pradesh	Gwalior	19.59	18.0941	21.0859	29.94	27.2594	32.6206	33.17	30.606	35.734	2.1	1.88683	2.31317
Madhya Pradesh	Datia	43.19	41.5434	44.8366	61.44	58.6879	64.1921	62.91	60.5171	65.3029	1.81	1.70369	1.91631
Madhya Pradesh	Shivpuri	24.95	22.778	27.122	31.65	30.0677	33.2323	54.89	51.9739	57.8061	2.33	2.11914	2.54086
Madhya Pradesh	Tikamgarh	39.23	37.5586	40.9014	39.23	37.3327	41.1273	43.18	40.7004	45.6596	1.49	1.31736	1.66264
Madhya Pradesh	Chhatarpur	42.27	40.5035	44.0365	49.68	47.6165	51.7435	51.91	49.7444	54.0756	2.31	2.10737	2.51263
Madhya Pradesh	Panna	43.8	42.4263	45.1737	75.11	72.9692	77.2508	92.06	89.4839	94.6361	2.11	1.88986	2.33014
Madhya Pradesh	Sagar	29.44	27.7775	31.1025	51.67	49.743	53.597	60.72	57.7606	63.6794	2.14	2.03252	2.24748
Madhya Pradesh	Damoh	27.32	25.0377	29.6023	56.33	54.2587	58.4013	65.51	63.3833	67.6367	2.13	1.99779	2.26221
Madhya Pradesh	Satna	26.3	24.8998	27.7002	54.54	51.9465	57.1335	64.75	62.6091	66.8909	1.96	1.77867	2.14133
Madhya Pradesh	Rewa	50.14	48.1678	52.1122	72.24	69.6176	74.8624	81.35	78.7778	83.9222	2.67	2.47017	2.86983
Madhya Pradesh	Umaria	59.67	57.7011	61.6389	74.71	72.4436	76.9764	90.43	87.4378	93.4222	1.9	1.79498	2.00502
Madhya Pradesh	Neemuch	28.95	26.6971	31.2029	31.55	29.9208	33.1792	34.05	31.2879	36.8121	1.77	1.6227	1.9173
Madhya Pradesh	Mandsaur	33.69	31.9569	35.4231	36.55	33.8268	39.2732	43.86	41.9257	45.7943	1.73	1.61532	1.84468
Madhya Pradesh	Ratlam	25.9	24.1986	27.6014	41.73	39.0314	44.4286	44.06	41.7452	46.3748	2.18	1.95339	2.40661
Madhya Pradesh	Ujjain	28.81	26.7622	30.8578	28.81	27.2597	30.3603	34.03	31.3775	36.6825	1.85	1.74731	1.95269
Madhya Pradesh	Dewas	28.3	26.1672	30.4328	34.86	32.6912	37.0288	34.86	32.3326	37.3874	1.68	1.49723	1.86277
Madhya Pradesh	Dhar	9.61	7.42874	11.7913	22.42	19.9714	24.8686	29.41	26.6518	32.1682	1.72	1.61785	1.82215
Madhya Pradesh	Indore	6.78	4.58019	8.97981	21.45	19.3173	23.5827	24.16	21.7726	26.5474	1.67	1.53127	1.80873
Madhya Pradesh	Khargone (west nimar)	30.95	28.6002	33.2998	30.95	28.2157	33.6843	39.81	37.1187	42.5013	1.89	1.73671	2.04329
Madhya Pradesh	Barwani	12.44	10.9986	13.8814	16.2	14.5784	17.8216	24.96	22.6193	27.3007	2.42	2.24429	2.59571
Madhya Pradesh	Rajgarh	34.51	32.5293	36.4907	48.34	46.2952	50.3848	55.05	52.2685	57.8315	1.83	1.64561	2.01439
Madhya Pradesh	Vidisha	35.22	33.7939	36.6461	38.67	36.5789	40.7611	45.93	43.7368	48.1232	2.12	1.97544	2.26456
Madhya Pradesh	Bhopal	17.01	15.3142	18.7058	17.01	14.4475	19.5725	17.01	14.7365	19.2835	1.54	1.33221	1.74779
Madhya Pradesh	Sehore	37.06	35.6137	38.5063	64.06	61.7026	66.4174	69.27	67.1688	71.3712	1.71	1.56455	1.85545
Madhya Pradesh	Raisen	20.87	18.975	22.765	27.04	24.8485	29.2315	38.11	36.2037	40.0163	1.31	1.0857	1.5343
Madhya Pradesh	Betul	29.02	26.8622	31.1778	35.14	33.361	36.919	38.13	35.8832	40.3768	1.88	1.76882	1.99118
Madhya Pradesh	Harda	26.01	24.5413	27.4787	37.68	35.2169	40.1431	43.32	41.11	45.53	1.79	1.64385	1.93615
Madhya Pradesh	Hoshangabad	27.52	25.8977	29.1423	30.38	28.2522	32.5078	40.25	37.8272	42.6728	2.01	1.9027	2.1173
Madhya Pradesh	Katni	62.59	60.8082	64.3718	80.78	78.6169	82.9431	94.75	92.068	97.432	1.83	1.67698	1.98302
Madhya Pradesh	Jabalpur	NC	NC	NC	NC	NC	NC	NC	NC	NC	1.15	0.954069	1.34593
Madhya Pradesh	Narsimhapur	35.95	33.8029	38.0971	44.67	42.7263	46.6137	44.67	42.2882	47.0518	1.82	1.58546	2.05454
Madhya Pradesh	Dindori	28.37	26.4376	30.3024	49.67	48.0097	51.3303	66.94	64.8126	69.0674	2.07	1.9695	2.1705
Madhya Pradesh	Mandla	35.55	34.0839	37.0161	41.48	39.8113	43.1487	46.47	44.4477	48.4923	2.02	1.78247	2.25753
Madhya Pradesh	Chhindwara	13.7	11.6077	15.7923	23.38	20.8529	25.9071	39.79	37.1608	42.4192	1.78	1.56706	1.99294
Madhya Pradesh	Seoni	30.1	28.4882	31.7118	35.84	33.5048	38.1752	37.71	35.4189	40.0011	2.02	1.80636	2.23364
Madhya Pradesh	Balaghat	20.09	17.933	22.247	27.7	26.1464	29.2536	32.04	29.1688	34.9112	1.67	1.47772	1.86228
Madhya Pradesh	Guna	37.28	35.2626	39.2974	50.4	48.7853	52.0147	62.47	59.8005	65.1395	2.21	2.10763	2.31237
Madhya Pradesh	Ashoknagar	44.94	43.3473	46.5327	52.5	49.8145	55.1855	59.52	57.2612	61.7788	1.86	1.7488	1.9712
Madhya Pradesh	Shahdol	42.77	40.7908	44.7492	71.57	69.2576	73.8824	79.5	76.6111	82.3889	1.92	1.79186	2.04814
Madhya Pradesh	Anuppur	59.51	57.6271	61.3929	65.65	63.7015	67.5985	77.93	75.8277	80.0323	1.86	1.68738	2.03262
Madhya Pradesh	Sidhi	30.58	28.5024	32.6576	50.4	47.6537	53.1463	66.61	64.4348	68.7852	2.28	2.06484	2.49516
Madhya Pradesh	Singrauli	22.75	20.7641	24.7359	33.82	31.8929	35.7471	52.84	49.922	55.758	2.3	2.1793	2.4207
Madhya Pradesh	Jhabua	16.01	14.351	17.669	38.73	36.3258	41.1342	55.28	52.906	57.654	3.02	2.83412	3.20588
Madhya Pradesh	Alirajpur	9.73	8.34841	11.1116	17.35	15.2893	19.4107	33.34	31.5072	35.1728	2.68	2.45745	2.90255
Madhya Pradesh	Khandwa (east nimar)	19.55	17.4325	21.6675	22.98	20.5262	25.4338	27.01	24.6998	29.3202	1.78	1.63656	1.92344
Madhya Pradesh	Burhanpur	15.79	13.6573	17.9226	42.64	40.9312	44.3488	47.09	44.5841	49.5959	2.12	1.90813	2.33187
Madhya Pradesh	Agar malwa	13.92	12.1667	15.6733	23.49	21.3198	25.6602	23.49	21.0619	25.9181	1.51	1.37706	1.64294
Madhya Pradesh	Shajapur	43.31	41.7416	44.8784	52.39	50.3636	54.4164	53.73	50.7645	56.6955	2.03	1.8819	2.1781
Maharashtra	Nandurbar	29.7	27.6956	31.7044	37.9	36.067	39.733	44.35	41.9746	46.7254	2.12	1.91365	2.32635
Maharashtra	Dhule	19.99	18.0151	21.9649	27.35	25.7398	28.9602	30.68	27.7784	33.5816	2.29	2.18943	2.39057
Maharashtra	Jalgaon	17.77	15.7669	19.7731	17.77	16.1934	19.3466	23.09	20.9596	25.2204	2.07	1.91422	2.22578
Maharashtra	Buldana	25.85	23.6282	28.0718	27.69	25.2166	30.1634	27.69	24.7734	30.6066	1.75	1.61388	1.88612
Maharashtra	Akola	29.98	28.3071	31.6529	41.35	38.7628	43.9372	43.17	40.8352	45.5048	2.08	1.96537	2.19463
Maharashtra	Washim	27.83	25.687	29.973	33.29	31.4282	35.1518	40.08	38.1322	42.0278	1.77	1.62912	1.91088
Maharashtra	Amravati	10.81	8.56946	13.0505	14.43	11.8079	17.0521	26.55	24.0161	29.0839	1.65	1.43877	1.86123
Maharashtra	Wardha	26.57	24.6349	28.5051	26.57	24.9898	28.1502	26.57	24.1675	28.9725	1.5	1.31067	1.68933
Maharashtra	Nagpur	13.34	11.8249	14.8551	13.34	11.3877	15.2923	13.34	11.0288	15.6512	1.56	1.39499	1.72501
Maharashtra	Bhandara	18.78	17.2163	20.3437	32.86	30.7103	35.0097	32.86	30.3717	35.3483	1.88	1.73415	2.02585
Maharashtra	Gondiya	34.7	32.596	36.804	34.7	33.0077	36.3923	47.38	44.883	49.877	1.54	1.31055	1.76945
Maharashtra	Gadchiroli	12.33	10.4921	14.1679	20.9	18.4176	23.3824	24.4	21.7998	27.0002	1.59	1.36826	1.81174
Maharashtra	Chandrapur	19.38	17.2452	21.5148	29.74	27.9586	31.5214	29.74	27.5148	31.9652	1.38	1.18254	1.57746
Maharashtra	Yavatmal	27.93	26.2208	29.6392	40.69	38.9701	42.4099	54.63	51.8253	57.4347	1.66	1.42829	1.89171
Maharashtra	Nanded	23.16	21.5353	24.7847	23.16	20.8547	25.4653	34.79	32.7346	36.8454	2	1.78807	2.21193
Maharashtra	Hingoli	25.75	24.0401	27.4599	34.09	32.3612	35.8188	38.33	36.1884	40.4716	1.89	1.71295	2.06705
Maharashtra	Parbhani	11.31	9.5501	13.0699	16.8	15.0069	18.5931	29.57	26.9518	32.1882	2.42	2.18826	2.65174
Maharashtra	Jalna	17.71	15.6147	19.8053	34.86	33.2583	36.4617	38.78	36.1061	41.4539	1.76	1.60691	1.91309
Maharashtra	Aurangabad	10.49	8.49109	12.4889	20.55	18.4666	22.6334	26.69	24.8664	28.5136	1.85	1.71686	1.98315
Maharashtra	Nashik	34	32.6253	35.3747	37.47	34.8413	40.0987	43.43	40.5336	46.3264	2.09	1.93294	2.24706
Maharashtra	Mumbai suburban	39.15	36.9048	41.3952	70.96	68.5281	73.3919	90.91	88.8891	92.9309	1.22	1.0214	1.4186
Maharashtra	Mumbai	11.05	9.39743	12.7026	17.34	15.2117	19.4683	17.34	15.4138	19.2662	1	0.781749	1.21825
Maharashtra	Raigarh	15.34	13.0806	17.5994	19.04	16.741	21.339	19.04	16.6307	21.4493	1.55	1.36319	1.73681
Maharashtra	Pune	NC	NC	NC	2.71	NC	NC	2.71	NC	NC	1.56	1.40017	1.71983
Maharashtra	Ahmadnagar	17.58	16.0319	19.128	25.53	22.9841	28.0759	28.22	26.4062	30.0338	1.81	1.59512	2.02488
Maharashtra	Bid	8.58	6.29037	10.8696	12.45	9.82357	15.0764	15.92	13.4418	18.3982	2	1.77976	2.22024
Maharashtra	Latur	9.4	7.0704	11.7296	17.67	15.3437	19.9963	20.91	18.5331	23.2869	1.99	1.88512	2.09488
Maharashtra	Osmanabad	11.21	9.84055	12.5794	11.21	9.0068	13.4132	11.21	8.83425	13.5858	2.01	1.7794	2.2406
Maharashtra	Solapur	16.62	14.6218	18.6182	19.38	17.1367	21.6233	19.38	16.6981	22.0619	2.01	1.90746	2.11254
Maharashtra	Satara	8.21	6.41158	10.0084	8.21	5.65931	10.7607	8.21	5.70033	10.7197	1.64	1.46729	1.81271
Maharashtra	Ratnagiri	21.07	19.036	23.104	26.89	24.3918	29.3882	26.89	24.7103	29.0697	1.55	1.36084	1.73916
Maharashtra	Sindhudurg	7.37	5.84531	8.89469	10.53	8.22118	12.8388	16.31	14.1793	18.4407	1.23	1.01793	1.44207
Maharashtra	Kolhapur	20.98	19.5548	22.4052	24.46	22.4087	26.5113	24.46	21.6587	27.2613	1.59	1.35245	1.82755
Maharashtra	Sangli	12.28	10.6771	13.8829	18.67	16.5196	20.8204	24.81	21.8507	27.7693	1.78	1.65815	1.90185
Maharashtra	Palghar	3.81	2.36166	5.25834	10.91	9.29117	12.5288	10.91	8.79983	13.0202	1.35	1.22936	1.47064
Maharashtra	Thane	4.22	2.35081	6.08919	9.88	8.07371	11.6863	15.67	13.6286	17.7114	1.63	1.45987	1.80013
Manipur	Senapati	6.76	5.16605	8.35395	12.76	10.9015	14.6185	15.56	12.6692	18.4508	3.08	2.8545	3.3055
Manipur	Tamenglong	21.68	19.5688	23.7912	29.01	26.486	31.534	35.06	32.1839	37.9361	2.86	2.70969	3.01031
Manipur	Churachandpur	19.5	17.6666	21.3334	23.52	21.7843	25.2557	28.27	25.8899	30.6501	3.03	2.88713	3.17287
Manipur	Bishnupur	12.98	11.1458	14.8142	18.23	16.5952	19.8648	31.74	28.8444	34.6356	2.03	1.90882	2.15118
Manipur	Thoubal	26.51	24.6869	28.3331	32.03	29.4655	34.5945	35.42	33.2492	37.5908	2.01	1.83678	2.18322
Manipur	Imphal west	7.82	5.75919	9.88081	13.25	11.6994	14.8006	20.01	17.4119	22.6081	1.7	1.49948	1.90052
Manipur	Imphal east	18.4	16.9005	19.8995	32.18	30.0689	34.2911	36.49	34.1947	38.7853	1.96	1.82071	2.09929
Manipur	Ukhrul	12.01	9.73361	14.2864	21.23	18.4434	24.0166	21.23	18.9343	23.5257	3.34	3.12284	3.55716
Manipur	Chandel	26.04	24.3016	27.7784	40.16	37.7121	42.6079	41.33	38.9206	43.7394	2.55	2.42694	2.67306
Meghalaya	South garo hills	NC	NC	NC	2.43	NC	NC	4.31	1.73163	6.88837	1.18	1.01814	1.34186
Meghalaya	Ribhoi	14.06	12.4027	15.7173	32.84	30.864	34.816	37.91	35.6003	40.2197	3.57	3.43999	3.70001
Meghalaya	East khasi hills	24.4	22.1766	26.6234	32.7	30.0493	35.3507	37.71	35.2347	40.1853	2.74	2.50526	2.97474
Meghalaya	East garo hills	3.12	0.788	5.452	3.12	1.587	4.653	6.82	4.47408	9.16592	1.31	1.10293	1.51707
Meghalaya	East jantia hills	26.72	24.6079	28.8321	44.55	41.9157	47.1843	59.36	56.401	62.319	4.87	4.68922	5.05078
Meghalaya	North garo hills	NC	NC	NC	11.65	9.39578	13.9042	17.42	15.1019	19.7381	1.2	1.09228	1.30772
Meghalaya	South west garo hills	5.6	3.50506	7.69494	13.88	11.3463	16.4137	19.02	17.1299	20.9101	0	0	0
Meghalaya	South west khasi hills	24.49	22.8266	26.1534	57.61	56.087	59.133	68.58	66.3874	70.7726	5.33	5.15421	5.50579
Meghalaya	West garo hills	NC	NC	NC	NC	NC	NC	8.45	6.26445	10.6355	1.16	0.990925	1.32908
Meghalaya	West jaintia hills	25.22	23.1276	27.3124	33.61	31.5852	35.6348	40.61	38.5037	42.7163	4.62	4.39565	4.84435
Meghalaya	West khasi hills	30.34	28.6683	32.0117	52.32	49.5762	55.0638	65.05	62.3202	67.7798	6.28	6.17406	6.38594
Mizoram	Mamit	2.97	1.13686	4.80314	11.48	9.52824	13.4318	18.22	15.7755	20.6645	1.88	1.68523	2.07477
Mizoram	Kolasib	4.22	1.91912	6.52088	9.18	6.58743	11.7726	12.04	10.1406	13.9394	2.05	1.92017	2.17983
Mizoram	Aizawl	14.38	12.4998	16.2602	27.86	25.9291	29.7909	27.86	25.0051	30.7149	1.72	1.56731	1.87269
Mizoram	Champhai	NC	NC	NC	3.61	1.12521	6.09479	7.81	5.43841	10.1816	1.77	1.56488	1.97512
Mizoram	Serchhip	8.16	6.78321	9.53679	22.28	20.7431	23.8169	23.71	21.4309	25.9891	2.49	2.31707	2.66293
Mizoram	Lunglei	8.61	6.78447	10.4355	8.61	6.31795	10.902	8.61	6.5772	10.6428	1.5	1.27528	1.72472
Mizoram	Lawngtlai	27.34	25.8935	28.7865	36.74	34.7466	38.7334	43.99	41.1027	46.8773	2.32	2.10253	2.53747
Mizoram	Saiha	5.49	3.87003	7.10997	26.91	24.8035	29.0165	33.97	31.9874	35.9526	2.35	2.14785	2.55215
Nagaland	Mon	3.67	1.39132	5.94868	13.59	11.1735	16.0065	13.59	11.6505	15.5295	1.95	1.75256	2.14744
Nagaland	Mokokchung	8.67	6.49235	10.8476	25.52	23.309	27.731	31.37	28.5483	34.1917	1.27	1.05799	1.48201
Nagaland	Zunheboto	12.98	11.5417	14.4183	23.61	21.6083	25.6117	32.44	30.3895	34.4905	1.83	1.6712	1.9888
Nagaland	Wokha	28.33	26.778	29.882	37.6	35.6049	39.5951	44.01	41.6987	46.3213	1.42	1.30311	1.53689
Nagaland	Dimapur	9.29	7.72577	10.8542	17.24	15.2864	19.1936	17.24	14.4835	19.9965	1.17	1.05777	1.28223
Nagaland	Phek	6.15	4.17088	8.12912	30.31	27.9382	32.6818	38.37	35.4553	41.2847	2.31	2.19755	2.42245
Nagaland	Tuensang	7.71	5.90823	9.51177	16.42	13.8439	18.9961	35.73	33.4195	38.0405	2.57	2.45641	2.68359
Nagaland	Longleng	24.79	22.6115	26.9685	34.4	31.9612	36.8388	45.1	42.5416	47.6584	2.47	2.28971	2.65029
Nagaland	Kiphire	12.05	10.5184	13.5816	32.02	29.5091	34.531	75.3	73.2853	77.3147	2.91	2.75826	3.06174
Nagaland	Kohima	1.88	NC	NC	16.78	15.0655	18.4945	25.08	22.3029	27.8571	1.25	1.03883	1.46117
Nagaland	Peren	25.79	24.3998	NC	49.38	46.7027	52.0573	60.71	58.1508	63.2692	2.31	2.1092	2.5108
Nct of Delhi	Central	8.11	5.94261	NC	8.11	6.39809	9.82191	15.83	13.3655	18.2945	1.4	1.16712	1.63288
Nct of Delhi	East	18.44	17.0718	19.8082	22.02	19.5491	24.4909	46.19	43.273	49.107	1.76	1.65567	1.86433
Nct of Delhi	New delhi	8.74	6.51911	10.9609	12.26	9.4724	15.0476	15.76	13.5087	18.0113	1.84	1.73673	1.94327
Nct of Delhi	North	24.95	22.8899	27.0101	34.48	32.0265	36.9335	42.67	40.0714	45.2686	1.83	1.67901	1.98099
Nct of Delhi	North east	14.21	12.6542	15.7658	21.26	18.7522	23.7678	22.61	20.7504	24.4696	1.85	1.67485	2.02515
Nct of Delhi	North west	20.78	19.2965	22.2635	24.01	21.632	26.388	24.01	21.7213	26.2987	1.57	1.41537	1.72463
Nct of Delhi	Shahdara	15.9	14.274	17.526	32.85	30.7143	34.9857	34.51	31.5549	37.4651	0	0	0
Nct of Delhi	South	26.7	24.6978	28.7022	36.16	34.0631	38.2569	44.11	41.9466	46.2734	0	0	0
Nct of Delhi	South east	27.19	25.4897	28.8903	27.19	25.1902	29.1898	27.19	25.039	29.341		-0.116912	0.116912
Nct of Delhi	South west	14.65	12.3078	16.9922	19.72	17.9984	21.4416	23.42	20.4397	26.4003	1.62	1.39922	1.84078
Nct of Delhi	West	13.19	11.8191	14.5609	26.39	24.5328	28.2472	35.82	33.8444	37.7956	0	0	0
Odisha	Bargarh	10.18	8.46123	11.8988	10.18	8.03232	12.3277	21.01	19.0674	22.9526	1.6	1.4948	1.7052
Odisha	Jharsuguda	28.37	26.5651	30.1749	28.37	26.2214	30.5186	38.53	36.6733	40.3867	1.33	1.21694	1.44306
Odisha	Sambalpur	21.76	20.2724	23.2476	26.05	23.4912	28.6088	34.96	32.1145	37.8055	1.54	1.37621	1.70379
Odisha	Debagarh	44.31	42.3732	46.2468	53.58	50.8498	56.3102	57.62	54.8704	60.3696	1.69	1.58144	1.79856
Odisha	Sundargarh	65.47	63.5215	67.4185	73.88	71.6209	76.1391	94.95	92.8267	97.0733	1.53	1.38117	1.67883
Odisha	Kendujhar	32.62	31.2494	33.9906	43.34	41.49	45.19	47.6	45.2627	49.9373	1.98	1.83426	2.12574
Odisha	Mayurbhanj	35.05	33.0745	37.0255	38.81	37.2658	40.3542	50.78	48.0883	53.4717	1.88	1.68886	2.07114
Odisha	Baleshwar	15.78	14.1864	17.3736	19.57	17.4795	21.6605	19.57	17.442	21.698	1.72	1.61416	1.82584
Odisha	Bhadrak	19.11	17.1708	21.0492	25.27	22.8512	27.6888	28.34	26.2725	30.4075	1.88	1.6667	2.0933
Odisha	Kendrapara	38.35	36.6386	40.0614	43.22	40.9154	45.5246	43.22	41.2306	45.2094	1.69	1.50284	1.87716
Odisha	Jagatsinghapur	12.37	10.6987	14.0413	17.34	14.7993	19.8807	29.86	27.2833	32.4367	1.6	1.44484	1.75516
Odisha	Cuttack	9.36	7.04154	11.6785	16.01	14.0344	17.9856	16.01	13.0466	18.9734	1.44	1.2899	1.5901
Odisha	Jajapur	20.23	18.0736	22.3864	36.72	34.8398	38.6002	42.26	39.8116	44.7084	1.75	1.62903	1.87097
Odisha	Dhenkanal	28.08	26.0379	30.1221	28.08	25.7752	30.3848	32.05	29.3337	34.7663	1.97	1.78054	2.15946
Odisha	Anugul	28.1	25.8444	30.3556	31.15	29.4854	32.8146	31.15	29.1156	33.1844	1.67	1.45545	1.88455
Odisha	Nayagarh	8.04	5.80523	10.2748	15.83	14.1028	17.5572	15.83	13.3402	18.3198	1.74	1.6064	1.8736
Odisha	Khordha	13.31	11.1645	15.4555	24.77	21.9963	27.5437	24.77	22.9329	26.6071	1.53	1.34211	1.71789
Odisha	Puri	16.98	15.2566	18.7034	20.73	18.8437	22.6163	20.73	17.8059	23.6541	1.47	1.27584	1.66416
Odisha	Ganjam	13.18	11.4162	14.9438	19.85	18.2447	21.4553	19.85	17.2806	22.4194	1.83	1.66105	1.99895
Odisha	Gajapati	36.76	34.4306	39.0894	55.22	52.4206	58.0194	65.66	62.7202	68.5998	1.97	1.84701	2.09299
Odisha	Kandhamal	24.13	22.3129	25.9471	34.07	32.1217	36.0183	45.53	43.2334	47.8266	2.35	2.16195	2.53805
Odisha	Baudh	29	27.2917	30.7083	39.46	37.2975	41.6225	42.4	40.5969	44.2031	1.9	1.71864	2.08136
Odisha	Subarnapur	38.13	36.0751	40.1849	44.84	42.4843	47.1957	48.56	45.9881	51.1319	1.83	1.71204	1.94796
Odisha	Balangir	31.43	29.5309	33.3291	38.51	36.6275	40.3925	38.51	36.1009	40.9191	1.91	1.72669	2.09331
Odisha	Nuapada	29.91	28.0933	31.7267	38.4	36.8391	39.9609	48.48	46.0536	50.9064	2	1.84421	2.15579
Odisha	Kalahandi	43.12	41.2104	45.0296	43.12	41.454	44.786	43.12	40.9366	45.3034	1.98	1.7569	2.2031
Odisha	Rayagada	29.2	27.7173	30.6827	41.98	39.6784	44.2816	47.79	45.1433	50.4367	2.52	2.40799	2.63201
Odisha	Nabarangapur	47.37	45.9236	48.8164	65.74	63.6856	67.7944	70.29	68.4534	72.1266	2.62	2.40898	2.83102
Odisha	Koraput	31.17	29.2166	33.1234	57.46	55.1952	59.7248	60.37	57.6558	63.0842	2.17	2.05909	2.28091
Odisha	Malkangiri	47.44	46.0474	48.8326	105.28	103.18	107.38	117.58	115.16	120	2.47	2.24027	2.69973
Puducherry	Yanam	29.69	28.2374	31.1426	29.69	27.025	32.355	29.69	27.8369	31.5431	1.54	1.37656	1.70344
Puducherry	Puducherry	NC	NC	NC	NC	NC	NC	NC	NC	NC	1.49	1.33365	1.64635
Puducherry	Mahe	NC	NC	NC	NC	NC	NC	NC	NC	NC	1.1	0.993931	1.20607
Puducherry	Karaikal	3.73	1.39828	6.06172	6.85	5.0013	8.6987	11.44	8.57343	14.3066	1.58	1.45374	1.70626
Punjab	Kapurthala	12.23	10.3378	14.1222	20.75	18.4628	23.0372	25.96	23.1171	28.8029	1.76	1.52219	1.99781
Punjab	Jalandhar	29.86	27.963	31.757	33.93	32.0715	35.7885	37.16	34.2163	40.1037	1.56	1.43273	1.68727
Punjab	Hoshiarpur	4.52	2.26256	6.77744	13.15	11.3307	14.9693	17.51	15.0711	19.9489	1.4	1.27662	1.52338
Punjab	Shahid bhagat singh nagar	8.29	6.83419	9.74581	8.29	6.05485	10.5252	12.41	9.81621	15.0038	1.4	1.16496	1.63504
Punjab	Fatehgarh sahib	20.26	18.3961	22.1239	29.73	27.5854	31.8746	29.73	27.0688	32.3912	1.64	1.5098	1.7702
Punjab	Ludhiana	17.16	15.4531	18.8669	17.16	15.107	19.213	24.87	22.1863	27.5537	1.72	1.51785	1.92215
Punjab	Moga	24.74	23.3715	26.1085	32.63	29.955	35.305	39.64	37.6833	41.5967	1.82	1.58038	2.05962
Punjab	Muktsar	42.59	40.3723	44.8077	48.29	46.6894	49.8906	51.19	48.7559	53.6241	1.7	1.58451	1.81549
Punjab	Faridkot	30.61	29.116	32.104	39.98	37.3623	42.5977	47.22	44.8189	49.6211	1.61	1.45951	1.76049
Punjab	Bathinda	6.18	4.45631	7.90369	20.57	18.9487	22.1913	24.21	21.5243	26.8957	1.58	1.41041	1.74959
Punjab	Mansa	32.84	30.5285	35.1515	43.91	41.3838	46.4362	43.91	41.048	46.772	1.69	1.55395	1.82605
Punjab	Patiala	19.85	18.4966	21.2034	23.7	21.7504	25.6496	23.7	20.7794	26.6206	1.65	1.46188	1.83812
Punjab	Amritsar	15.01	12.7148	17.3052	15.01	12.8202	17.1998	18.21	15.2827	21.1373	1.77	1.65039	1.88961
Punjab	Tarn taran	28.12	25.8624	30.3776	37.88	35.7897	39.9703	37.88	35.3911	40.3689	1.7	1.54162	1.85838
Punjab	Rupnagar	16.8	15.2101	18.3899	29.16	27.3619	30.9581	32.87	30.491	35.249	1.54	1.32722	1.75278
Punjab	Sahibzada ajit singh nagar	34.59	32.7221	36.4579	42.61	40.4271	44.7929	55.5	53.46	57.54	1.64	1.50776	1.77224
Punjab	Sangrur	43.2	41.0281	45.3719	51.09	48.4967	53.6833	52.56	49.6	55.52	1.4	1.21158	1.58842
Punjab	Barnala	47.77	45.7604	49.7796	47.77	45.0159	50.5241	54.21	52.1096	56.3104	1.51	1.34355	1.67645
Punjab	Fazilka	19.62	17.6473	21.5927	25.97	23.7958	28.1442	32.05	29.2885	34.8115	1.42	1.25681	1.58319
Punjab	Firozpur	19.12	17.5856	20.6544	22.83	20.4435	25.2165	33.78	30.9276	36.6324	1.77	1.66645	1.87355
Punjab	Gurdaspur	13.15	10.9608	15.3392	24.87	22.4859	27.2541	36.17	33.8974	38.4426	1.72	1.55766	1.88234
Punjab	Pathankot	15.86	14.0255	17.6945	32.98	31.1596	34.8004	32.98	31.0058	34.9542	1.77	1.62189	1.91811
Rajasthan	Ganganagar	22.86	20.8653	24.8547	33.09	30.8739	35.3061	37.83	35.3257	40.3343	1.61	1.39808	1.82192
Rajasthan	Hanumangarh	22.15	20.7654	23.5346	24.28	21.7725	26.7875	31.22	29.3184	33.1216	1.63	1.39715	1.86285
Rajasthan	Bikaner	13.08	10.9818	15.1782	25.97	23.9749	27.9651	27.53	24.8974	30.1626	2.11	1.98603	2.23397
Rajasthan	Churu	43.14	41.7004	44.5796	44.96	42.215	47.705	44.96	42.6764	47.2436	2	1.86257	2.13743
Rajasthan	Jhunjhunun	18.45	16.7387	20.1613	23.3	21.5047	25.0953	27.78	24.7903	30.7697	1.6	1.38409	1.81591
Rajasthan	Alwar	19.55	17.5874	21.5126	25.67	23.8235	27.5165	37.89	35.3927	40.3873	2.12	1.95645	2.28355
Rajasthan	Bharatpur	10.21	8.36307	12.0569	29.67	26.9781	32.3619	34.71	32.2667	37.1533	2.35	2.11968	2.58032
Rajasthan	Dhaulpur	30.25	28.8847	31.6153	38.06	35.8849	40.2351	46.82	43.9582	49.6818	2.79	2.65677	2.92323
Rajasthan	Karauli	18.44	16.5473	20.3327	28.26	26.4728	30.0472	39.63	36.732	42.528	2.4	2.2627	2.5373
Rajasthan	Sawai madhopur	41.46	40.0646	42.8554	57.49	54.9124	60.0676	65.11	62.6372	67.5828	2.18	2.02503	2.33497
Rajasthan	Dausa	32.46	30.6331	34.2869	36.41	34.3273	38.4927	38.47	36.6224	40.3176	1.92	1.78485	2.05515
Rajasthan	Jaipur	17.59	15.5591	19.6209	34.41	32.3982	36.4218	49.62	47.1281	52.1119	1.8	1.66919	1.93081
Rajasthan	Sikar	13.63	11.5553	15.7047	28.37	26.342	30.398	34.66	32.2057	37.1143	1.85	1.73935	1.96065
Rajasthan	Nagaur	22.12	20.0312	24.2088	30.43	28.0283	32.8317	40.02	37.1669	42.8731	1.91	1.78232	2.03768
Rajasthan	Jodhpur	12.77	10.7315	14.8085	17.54	15.9645	19.1155	31.04	28.2902	33.7898	2.36	2.20443	2.51557
Rajasthan	Jaisalmer	15.82	14.0875	17.5525	26.58	24.189	28.971	32.24	30.0232	34.4568	2.25	2.03989	2.46011
Rajasthan	Barmer	10.55	8.40423	12.6958	17.01	15.2709	18.7491	23.18	20.7924	25.5676	2.49	2.327	2.653
Rajasthan	Jalor	10.77	8.96141	12.5786	14.44	12.3979	16.4821	21.58	19.2788	23.8812	2.33	2.19902	2.46098
Rajasthan	Sirohi	15.64	13.4134	17.8666	28.5	26.2918	30.7082	33.39	30.4256	36.3544	2.06	1.8212	2.2988
Rajasthan	Pali	9.76	7.87868	11.6413	9.76	7.06918	12.4508	20.45	18.2416	22.6584	1.87	1.7277	2.0123
Rajasthan	Ajmer	32.03	30.2214	33.8386	48.66	46.3337	50.9863	51.02	48.9883	53.0517	1.88	1.66058	2.09942
Rajasthan	Tonk	35.74	33.6148	37.8652	49.16	46.4615	51.8585	51.91	49.9291	53.8909	1.8	1.6774	1.9226
Rajasthan	Bundi	27.16	25.291	29.029	50.18	48.4081	51.9519	56.89	55.0543	58.7257	1.94	1.77623	2.10377
Rajasthan	Bhilwara	35.42	33.3162	37.5239	43.01	41.2968	44.7232	48.29	45.6009	50.9791	2.1	1.97792	2.22208
Rajasthan	Rajsamand	23.62	22.0848	25.1552	35.09	32.4509	37.7291	40.38	38.5735	42.1865	1.9	1.66385	2.13615
Rajasthan	Dungarpur	16.5	14.492	18.508	18.55	16.6382	20.4618	18.55	16.3252	20.7748	1.83	1.62468	2.03532
Rajasthan	Banswara	19.49	17.9819	20.9981	33.04	31.3277	34.7523	41.67	39.5544	43.7856	2.16	1.99268	2.32732
Rajasthan	Chittaurgarh	28.53	26.2568	30.8032	43.91	42.3134	45.5066	48.01	45.4853	50.5347	1.98	1.84705	2.11295
Rajasthan	Kota	15.87	14.1215	17.6185	31.73	30.1154	33.3446	34.37	32.3237	36.4163	1.59	1.38501	1.79499
Rajasthan	Baran	25.65	24.2948	27.0052	40.26	38.5483	41.9717	54.45	52.3634	56.5366	2.04	1.83622	2.24378
Rajasthan	Jhalawar	32.7	30.5384	34.8616	47.4	44.9906	49.8094	52	49.6855	54.3145	1.99	1.85347	2.12653
Rajasthan	Udaipur	5.01	3.48362	6.53638	14.81	12.8787	16.7413	22.76	20.6219	24.8981	1.97	1.84388	2.09612
Rajasthan	Pratapgarh	38.51	37.127	39.893	48.65	46.865	50.435	48.65	46.2089	51.0911	2.13	1.98615	2.27385
Sikkim	North district	15.46	13.9068	17.0132	45.52	44.0181	47.0219	45.52	43.3451	47.6949	1.25	1.08928	1.41072
Sikkim	West district	NC	NC	NC	12.5	10.2576	14.7424	12.5	10.6731	14.3269	1.04	0.842421	1.23758
Sikkim	South district	5.85	4.28985	7.41015	16.02	13.8124	18.2276	16.02	13.9196	18.1204	1.18	1.02715	1.33285
Sikkim	East district	5.25	3.4945	7.0055	5.25	2.60506	7.89494	5.25	2.83188	7.66812	0.98	0.745008	1.21499
Tamil Nadu	Thiruvallur	NC	NC	NC	11.81	9.99638	13.6236	14.18	12.365	15.995	1.93	1.76179	2.09821
Tamil Nadu	Chennai	NC	NC	NC	9.77	7.03636	12.5036	9.77	7.40498	12.135	1.32	1.08358	1.55642
Tamil Nadu	Kancheepuram	6.85	5.17293	8.52707	18.06	15.3511	20.7689	18.06	16.1122	20.0078	1.5	1.34254	1.65746
Tamil Nadu	Vellore	19.52	17.8806	21.1594	23.12	20.4737	25.7663	27.19	24.299	30.081	2.08	1.87973	2.28027
Tamil Nadu	Tiruvannamalai	29.19	27.7311	30.6489	37.77	35.1464	40.3936	42.56	39.7513	45.3687	1.67	1.44408	1.89592
Tamil Nadu	Viluppuram	36.44	35.0053	37.8747	36.44	33.9789	38.9011	44.58	41.5998	47.5602	1.9	1.72417	2.07583
Tamil Nadu	Salem	12.25	10.7351	13.7649	16.43	13.852	19.008	33.55	31.1917	35.9083	1.41	1.22821	1.59179
Tamil Nadu	Namakkal	18.32	16.2914	20.3486	24.5	22.206	26.794	24.5	21.5355	27.4645	1.81	1.57046	2.04954
Tamil Nadu	Erode	NC	NC	NC	3.23	1.71437	4.74563	3.23	NC	NC	1.93	1.73954	2.12046
Tamil Nadu	The nilgiris	12.75	11.3927	14.1073	15.76	14.2275	17.2925	15.76	13.9519	17.5681	1.63	1.4548	1.8052
Tamil Nadu	Dindigul	11.11	9.19652	13.0235	31.77	29.991	33.549	42.67	39.7829	45.5571	2.05	1.90909	2.19091
Tamil Nadu	Karur	7.75	6.10654	9.39346	13.98	11.5513	16.4087	13.98	11.4527	16.5073	1.58	1.34178	1.81822
Tamil Nadu	Tiruchirappalli	16.93	15.2354	18.6246	16.93	15.4279	18.4321	21.39	18.5216	24.2584	1.81	1.69771	1.92229
Tamil Nadu	Perambalur	19.04	16.9072	21.1728	25.86	24.0026	27.7174	32.15	29.8166	34.4834	1.66	1.52754	1.79246
Tamil Nadu	Ariyalur	18.66	17.0268	20.2932	25.57	23.8484	27.2916	30.39	27.9356	32.8444	1.95	1.71837	2.18163
Tamil Nadu	Cuddalore	18.45	16.1722	20.7278	32.85	30.1338	35.5662	44.2	42.0696	46.3304	1.81	1.61473	2.00527
Tamil Nadu	Nagapattinam	9.69	8.25053	11.1295	9.69	7.41576	11.9642	14.3	12.0622	16.5378	1.79	1.68183	1.89817
Tamil Nadu	Thiruvarur	15.6	13.6936	17.5064	15.6	13.3186	17.8814	15.6	12.9787	18.2213	1.57	1.44243	1.69757
Tamil Nadu	Thanjavur	29.7	28.2754	31.1246	29.7	28.1294	31.2706	35.03	33.1912	36.8688	1.92	1.7283	2.1117
Tamil Nadu	Pudukkottai	25.14	23.4778	26.8022	34.73	31.9594	37.5006	35.39	32.4405	38.3395	2.13	2.00779	2.25221
Tamil Nadu	Sivaganga	14.4	12.8573	15.9427	20.37	17.8528	22.8872	20.37	18.2736	22.4664	1.98	1.78486	2.17514
Tamil Nadu	Madurai	NC	NC	NC	NC	NC	NC	NC	NC	NC	1.65	1.50762	1.79238
Tamil Nadu	Theni	16.78	14.4966	19.0634	17.97	15.8442	20.0958	26.29	23.9351	28.6449	2.24	2.04705	2.43295
Tamil Nadu	Virudhunagar	NC	NC	NC	NC	NC	NC	NC	NC	NC	1.64	1.44509	1.83491
Tamil Nadu	Ramanathapuram	12.22	10.0262	14.4138	15.12	12.571	17.669	15.12	12.6507	17.5893	2	1.82013	2.17987
Tamil Nadu	Thoothukkudi	13.88	11.8815	15.8785	13.88	11.3851	16.3749	18.56	16.2676	20.8524	1.95	1.73642	2.16358
Tamil Nadu	Tirunelveli	5.14	3.33986	6.94014	18.89	16.3528	21.4272	18.89	17.0024	20.7776	1.73	1.60015	1.85985
Tamil Nadu	Kanniyakumari	NC	NC	NC	NC	NC	NC	NC	NC	NC	1.84	1.65761	2.02239
Tamil Nadu	Dharmapuri	16.97	15.5088	18.4312	19.76	17.3341	22.1859	19.76	17.7729	21.7471	2.08	1.92765	2.23235
Tamil Nadu	Krishnagiri	15.46	13.4221	17.4979	28.41	26.6564	30.1636	31.3	29.3968	33.2032	1.91	1.78814	2.03186
Tamil Nadu	Coimbatore	22.9	21.2388	24.5612	22.9	20.2073	25.5927	27.35	25.1674	29.5326	1.43	1.24006	1.61994
Tamil Nadu	Tiruppur	NC	NC	NC	4.02	2.17472	5.86528	4.02	2.04077	5.99923	1.31	1.07201	1.54799
Telangana	Adilabad	26.22	24.3688	28.0712	29.27	27.6123	30.9277	32.94	30.7673	35.1127	1.9	1.75828	2.04172
Telangana	Bhadradri kothagudem	19.39	17.2695	21.5105	42.33	39.7581	44.9019	50.54	47.712	53.368	1.45	1.24107	1.65893
Telangana	Hyderabad	8.13	6.42069	9.83931	12.68	10.6204	14.7396	18.69	16.3903	20.9897	1.88	1.69744	2.06256
Telangana	Jagitial	23.16	21.3127	25.0073	37.46	34.9556	39.9644	37.46	35.1981	39.7219	1.87	1.64591	2.09409
Telangana	Jangoan	17.36	15.3324	19.3876	21.39	19.875	22.905	31.56	29.3108	33.8092	1.76	1.62588	1.89412
Telangana	Jayashankar bhupalapally	17.5	15.6105	19.3895	37.1	34.7069	39.4931	37.1	34.7402	39.4598	1.51	1.31784	1.70216
Telangana	Jogulamba gadwal	20.17	18.0912	22.2488	28.99	27.3017	30.6783	34.69	32.1534	37.2266	2.12	2.00856	2.23144
Telangana	Kamareddy	27.22	24.9372	29.5028	36.91	34.4924	39.3276	36.91	34.7301	39.0899	1.94	1.83967	2.04033
Telangana	Karimnagar	5.42	3.21694	7.62306	24.29	22.0977	26.4823	24.29	21.9187	26.6613	1.46	1.2301	1.6899
Telangana	Khammam	20.91	19.4046	22.4154	20.91	18.6365	23.1835	20.91	18.0279	23.7921	1.53	1.32682	1.73318
Telangana	Komaram bheem asifabad	29.05	27.4614	30.6386	42.59	39.8757	45.3043	42.59	40.5074	44.6726	1.58	1.39764	1.76236
Telangana	Mahabubabad	5.26	3.21552	7.30448	12.01	9.32449	14.6955	12.01	9.6079	14.4121	1.44	1.25553	1.62447
Telangana	Mahabubnagar	14.65	13.0546	16.2454	23.63	21.1372	26.1228	27.16	25.1175	29.2025	2.2	2.05364	2.34636
Telangana	Mancherial	5.36	3.52664	7.19336	5.36	3.39324	7.32676	5.36	3.45775	7.26226	1.41	1.24251	1.57749
Telangana	Medak	22.04	19.7454	24.3346	39.26	37.6838	40.8362	39.26	37.3314	41.1886	1.57	1.40016	1.73984
Telangana	Medchal-malkajgiri	23.22	20.9663	25.4737	29.79	27.9901	31.5899	29.79	27.0715	32.5085	1.72	1.54328	1.89672
Telangana	Nagarkurnool	7.81	6.21697	9.40303	21.66	20.0722	23.2478	23.67	21.248	26.092	2.05	1.92933	2.17067
Telangana	Nalgonda	10.12	8.0142	12.2258	14.85	12.2056	17.4944	14.85	12.4898	17.2102	1.59	1.47219	1.70781
Telangana	Nirmal	21.77	19.8891	23.6509	23.78	22.0189	25.5411	26.81	24.9515	28.6685	1.9	1.74561	2.05439
Telangana	Nizamabad	6.25	4.13207	8.36793	15.85	13.2782	18.4218	15.85	13.5374	18.1626	1.94	1.73216	2.14784
Telangana	Peddapalli	19.43	17.6182	21.2418	25.22	23.1536	27.2864	25.22	23.2707	27.1693	1.49	1.32078	1.65922
Telangana	Rajanna sircilla	24.61	22.6662	26.5538	35.57	33.8187	37.3213	47.45	45.6241	49.2759	1.93	1.78004	2.07996
Telangana	Ranga reddy	21.01	19.3194	22.7006	42.02	39.5828	44.4573	42.02	39.9929	44.0471	1.77	1.55325	1.98675
Telangana	Sangareddy	18.67	16.7737	20.5663	28.7	25.91	31.49	28.7	26.2573	31.1427	1.92	1.71271	2.12729
Telangana	Siddipet	31.27	28.9864	33.5536	39.12	37.5003	40.7397	39.12	36.6814	41.5586	1.46	1.22973	1.69027
Telangana	Suryapet	4.44	2.33059	6.54941	16.58	14.4564	18.7036	29.32	27.3365	31.3035	1.52	1.31728	1.72272
Telangana	Vikarabad	52.31	50.4867	54.1333	58.06	55.9434	60.1766	58.06	55.0757	61.0443	1.92	1.74152	2.09848
Telangana	Wanaparthy	26.22	24.4391	28.0009	39.85	37.6765	42.0235	55.18	52.2922	58.0678	1.79	1.60487	1.97513
Telangana	Warangal rural	4.54	2.67187	6.40813	4.54	2.57275	6.50725	14.44	11.4638	17.4162	1.56	1.3756	1.7444
Telangana	Warangal urban	10.97	9.29868	12.6413	21.18	19.1341	23.2259	24.15	21.3342	26.9658	1.7	1.46056	1.93944
Telangana	Yadadri bhuvanagiri	10.73	8.50796	12.952	22.61	20.4675	24.7525	31.58	28.8276	34.3324	1.95	1.82837	2.07163
Tripura	Dhalai	18.54	16.6809	20.3991	24.41	22.8589	25.9611	33.34	31.1508	35.5292	1.91	1.69349	2.12651
Tripura	Gomati	32.9	31.5418	34.2582	42.11	40.042	44.178	53.64	51.3388	55.9412	1.76	1.53113	1.98887
Tripura	Khowai	26.92	25.0531	28.7869	52.69	50.4002	54.9798	57.57	54.6211	60.5189	1.55	1.38268	1.71732
Tripura	North tripura	23.71	21.7396	25.6804	48.24	45.6096	50.8704	56.28	53.4678	59.0922	2.3	2.12459	2.47541
Tripura	Sepahijala	17.9	15.7415	20.0585	34.35	31.8589	36.8411	43.11	40.8843	45.3357	1.69	1.48966	1.89034
Tripura	South tripura	25.21	23.226	27.194	51.24	49.3962	53.0838	58.5	55.8031	61.1969	1.8	1.694	1.906
Tripura	Unakoti	19.84	18.3832	21.2968	32.91	30.5133	35.3067	32.91	30.6841	35.1359	1.64	1.53031	1.74969
Tripura	West tripura	20.75	18.4021	23.0979	25.85	23.2227	28.4773	25.85	22.9764	28.7236	1.36	1.15364	1.56636
Uttar pradesh	Saharanpur	39.71	37.5761	41.8439	53.23	50.5212	55.9388	61.84	59.2369	64.4431	2.27	2.10164	2.43836
Uttar pradesh	Bijnor	35.76	33.8748	37.6452	48.69	46.8982	50.4818	57.02	54.0357	60.0043	2.18	2.01387	2.34613
Uttar pradesh	Rampur	48.2	46.1982	50.2018	67.88	65.2952	70.4648	78.93	77.0374	80.8226	2.67	2.46921	2.87079
Uttar pradesh	Jyotiba phule nagar	36.14	34.5624	37.7176	53.46	50.6947	56.2253	61.61	59.6299	63.5901	2.67	2.46284	2.87716
Uttar pradesh	Meerut	33.27	31.2644	35.2756	55.55	53.8104	57.2896	66.7	64.2419	69.1581	2.44	2.28137	2.59863
Uttar pradesh	Baghpat	31.52	29.5369	33.5031	43.25	41.385	45.115	53.93	51.2947	56.5653	2.38	2.18014	2.57986
Uttar pradesh	Gautam buddha nagar	39.63	37.8023	41.4577	50.95	48.4973	53.4027	53.09	50.7408	55.4392	1.62	1.44397	1.79603
Uttar pradesh	Bulandshahr	45.22	43.0729	47.3671	65.36	62.7074	68.0126	79.76	77.7002	81.8198	2.57	2.42259	2.71741
Uttar pradesh	Aligarh	41.2	39.1044	43.2956	57.93	55.2207	60.6393	61.08	58.9705	63.1895	2.48	2.27959	2.68041
Uttar pradesh	Mahamaya nagar	33.5	31.4051	35.5949	58.06	55.8653	60.2548	68.03	65.4549	70.6051	2.28	2.06728	2.49272
Uttar pradesh	Mathura	35.14	33.3998	36.8802	55.53	53.8632	57.1968	59.12	56.6201	61.6199	2.58	2.3754	2.7846
Uttar pradesh	Agra	31.71	30.0126	33.4074	64.11	62.3497	65.8703	72.32	69.394	75.246	2.37	2.20449	2.53551
Uttar pradesh	Firozabad	51.36	49.2385	53.4815	73.32	71.2797	75.3603	80.48	78.0901	82.8699	2.39	2.17585	2.60415
Uttar pradesh	Mainpuri	63.66	61.3257	65.9943	82.21	80.3314	84.0886	95.45	93.2649	97.6351	2.32	2.21889	2.42111
Uttar pradesh	Bareilly	38.45	36.2449	40.6551	51.85	49.7723	53.9277	62.48	59.4951	65.4649	2.13	1.89469	2.36531
Uttar pradesh	Pilibhit	23.07	20.8162	25.3238	36.71	34.7493	38.6707	52.85	50.4304	55.2696	2.01	1.8576	2.1624
Uttar pradesh	Shahjahanpur	63.4	61.4852	65.3148	88.06	85.368	90.752	100.88	98.9533	102.807	3.21	3.01022	3.40978
Uttar pradesh	Kheri	48.75	46.4538	51.0462	74.07	72.1818	75.9582	90.72	88.3235	93.1165	2.46	2.27237	2.64763
Uttar pradesh	Sitapur	60.64	58.9757	62.3043	81.06	78.6585	83.4615	95.95	93.7647	98.1353	2.78	2.649	2.911
Uttar pradesh	Hardoi	57.24	55.0869	59.3931	83.89	81.4691	86.3109	92.96	90.7093	95.2107	2.97	2.74485	3.19515
Uttar pradesh	Unnao	43.63	42.1835	45.0765	60.95	58.4053	63.4947	69.38	67.1276	71.6324	2.22	1.98895	2.45105
Uttar pradesh	Lucknow	15.85	13.5897	18.1103	23.13	21.0025	25.2575	31	28.3369	33.6631	1.63	1.49743	1.76257
Uttar pradesh	Farrukhabad	51.35	49.6603	53.0397	63.17	60.7787	65.5613	79.05	76.1122	81.9878	2.75	2.61709	2.88291
Uttar pradesh	Kannauj	42.94	41.3254	44.5546	65.16	62.8318	67.4882	82.9	80.1933	85.6067	2.79	2.62158	2.95842
Uttar pradesh	Etawah	39.33	37.173	41.487	58.86	56.4611	61.2589	69.99	67.0376	72.9424	2.38	2.15038	2.60962
Uttar pradesh	Auraiya	34	32.3931	35.6069	55.99	53.2553	58.7247	67.81	65.9148	69.7052	2.22	2.05848	2.38152
Uttar pradesh	Kanpur dehat	41.51	39.4665	43.5535	55.83	53.2257	58.4343	68.61	65.6238	71.5962	2.18	2.06185	2.29815
Uttar pradesh	Kanpur nagar	28.78	27.2261	30.3339	42.81	40.3119	45.3081	53.66	50.7641	56.5559	1.67	1.47031	1.86969
Uttar pradesh	Jalaun	25	23.449	26.551	34.55	32.8705	36.2295	37.48	35.331	39.629	1.83	1.70749	1.95251
Uttar pradesh	Jhansi	20.1	18.2854	21.9146	39.33	37.5329	41.1271	47.85	45.1094	50.5906	1.65	1.4397	1.8603
Uttar pradesh	Lalitpur	44.79	42.5466	47.0334	61.02	59.1354	62.9046	67.61	65.1242	70.0958	2.09	1.96411	2.21589
Uttar pradesh	Hamirpur	34.89	33.5018	36.2782	47.5	45.1039	49.8961	47.5	45.0656	49.9344	2.1	1.98912	2.21088
Uttar pradesh	Mahoba	31.3	29.8116	32.7884	44.34	42.1581	46.5219	55.07	52.5227	57.6173	2.44	2.20877	2.67123
Uttar pradesh	Banda	38.91	37.041	40.779	58.83	57.1451	60.5149	69.66	67.3769	71.9431	2.44	2.23955	2.64045
Uttar pradesh	Chitrakoot	31.73	29.6856	33.7744	42.56	40.2638	44.8562	49.04	46.6455	51.4345	2.4	2.27127	2.52873
Uttar pradesh	Fatehpur	30.3	28.4172	32.1828	51.63	49.4857	53.7743	79.19	76.215	82.165	2.66	2.4554	2.8646
Uttar pradesh	Pratapgarh	36.23	34.1613	38.2987	45.13	43.3873	46.8727	57.8	55.8511	59.7489	2.14	1.99354	2.28646
Uttar pradesh	Kaushambi	30.06	28.488	31.632	44.87	42.5794	47.1606	60.89	58.2036	63.5764	2.73	2.62311	2.83689
Uttar pradesh	Allahabad	37.68	36.11	39.25	52.94	51.2477	54.6323	76.53	73.8147	79.2453	2.36	2.21737	2.50263
Uttar pradesh	Bara banki	48.18	46.6512	49.7088	55.02	52.4416	57.5984	68.64	66.4525	70.8275	2.67	2.54537	2.79463
Uttar pradesh	Faizabad	19.63	17.9194	21.3406	28.69	25.9342	31.4458	35.11	33.1901	37.0299	2.15	1.99321	2.30679
Uttar pradesh	Ambedkar nagar	20.77	19.3833	22.1567	33.6	31.0434	36.1566	43.02	40.303	45.737	1.74	1.50633	1.97367
Uttar pradesh	Bahraich	41.92	39.9946	43.8454	60.6	58.4456	62.7544	68.77	66.1301	71.4099	3.64	3.51617	3.76383
Uttar pradesh	Shrawasti	26.4	24.828	27.972	41.29	39.5691	43.0109	57.12	54.4531	59.7869	3.75	3.64754	3.85246
Uttar pradesh	Balrampur	43.52	41.372	45.668	60.25	57.7743	62.7257	65.08	62.1299	68.0301	3.67	3.55807	3.78193
Uttar pradesh	Gonda	18.69	17.175	20.205	34.55	32.9467	36.1533	45.24	42.6656	47.8144	2.45	2.30499	2.59501
Uttar pradesh	Siddharthnagar	13.49	11.2433	15.7367	16.82	15.1064	18.5336	20.52	18.3693	22.6707	3.1	2.974	3.226
Uttar pradesh	Basti	23.53	21.3161	25.7439	32	29.4243	34.5757	33.78	31.5756	35.9844	2.32	2.16405	2.47595
Uttar pradesh	Sant kabir nagar	20.68	18.9214	22.4386	28.02	25.7296	30.3104	34.11	31.1955	37.0245	2.37	2.24632	2.49368
Uttar pradesh	Mahrajganj	23.02	21.4751	24.5649	29.87	27.1866	32.5534	44.16	41.5402	46.7798	2.14	2.02065	2.25935
Uttar pradesh	Gorakhpur	32.27	30.136	34.404	39.37	37.7691	40.9709	46.73	43.8062	49.6538	2.08	1.9566	2.2034
Uttar pradesh	Kushinagar	22.08	20.6595	23.5005	23.98	22.3481	25.6119	29.75	27.07	32.43	2.48	2.28684	2.67316
Uttar pradesh	Deoria	11.28	9.68713	12.8729	16.22	14.3425	18.0975	18.73	16.2751	21.1849	2.01	1.85221	2.16779
Uttar pradesh	Azamgarh	26.11	24.5551	27.6649	46.27	44.7524	47.7876	48.21	45.5482	50.8718	2.19	2.0032	2.3768
Uttar pradesh	Mau	49.15	47.5934	50.7066	52.2	49.8979	54.5021	56.85	55.0491	58.6509	1.97	1.78881	2.15119
Uttar pradesh	Ballia	9.8	7.95996	11.64	21.25	19.2487	23.2513	26.9	24.7338	29.0662	1.94	1.74528	2.13472
Uttar pradesh	Jaunpur	11.77	10.1531	13.3869	14.7	13.1504	16.2496	17.41	14.8645	19.9555	2.06	1.89592	2.22408
Uttar pradesh	Ghazipur	13.27	11.9099	14.6301	20.44	17.8314	23.0486	32.24	29.433	35.047	2.15	1.94268	2.35732
Uttar pradesh	Chandauli	32.22	30.0338	34.4062	36.88	34.6586	39.1014	48.05	45.4918	50.6082	2.29	2.11054	2.46946
Uttar pradesh	Varanasi	16.27	14.4435	18.0965	18.5	16.351	20.649	21.83	19.1369	24.5231	1.77	1.55241	1.98759
Uttar pradesh	Sant ravidas nagar (bhadohi)	49.19	47.3686	51.0114	57.61	55.1193	60.1007	68.51	66.1081	70.9119	2.57	2.40918	2.73082
Uttar pradesh	Mirzapur	30.94	29.2098	32.6702	42.99	40.8076	45.1724	56.12	53.1856	59.0544	2.36	2.25825	2.46175
Uttar pradesh	Sonbhadra	32.21	30.0431	34.3769	43.41	41.3556	45.4644	51.27	48.3679	54.1721	2.82	2.68571	2.95429
Uttar pradesh	Etah	40.81	39.0472	42.5728	53.34	51.3227	55.3573	62.39	60.0227	64.7573	2.56	2.40611	2.71389
Uttar pradesh	Kanshiram nagar	56.88	55.4008	58.3592	68.71	67.0897	70.3303	91.1	88.4266	93.7734	3.14	3.03718	3.24282
Uttar pradesh	Amethi	70.98	69.4197	72.5403	93.58	91.251	95.909	110.89	108.309	113.471	2.55	2.41534	2.68466
Uttar pradesh	Budaun	39.04	36.9763	41.1037	60.7	58.8779	62.5221	65.69	63.8461	67.5339	2.7	2.49797	2.90203
Uttar pradesh	Ghaziabad	35.76	34.0596	37.4604	41.1	39.043	43.157	41.1	38.1041	44.0959	1.78	1.67911	1.88089
Uttar pradesh	Hapur	36.08	34.6591	37.5009	59.66	57.4405	61.8795	61.27	58.9105	63.6295	2.4	2.28418	2.51582
Uttar pradesh	Moradabad	42.18	40.1418	44.2182	57.69	56.0212	59.3588	66.75	64.7789	68.7211	2.25	2.10065	2.39935
Uttar pradesh	Muzaffarnagar	13.15	11.3397	14.9603	15.32	13.3518	17.2882	17.81	15.8638	19.7562	2.78	2.57501	2.98499
Uttar pradesh	Rae bareli	32.09	30.5098	33.6702	36.28	33.7898	38.7702	42.55	40.2026	44.8974	2.14	1.92112	2.35888
Uttar pradesh	Sambhal	45.58	43.6128	47.5472	66.64	64.3484	68.9316	77.8	75.0215	80.5785	2.85	2.7432	2.9568
Uttar pradesh	Shamli	38.2	36.1551	40.2449	54.22	52.5213	55.9187	60.87	59.0218	62.7182	2.49	2.34777	2.63223
Uttar pradesh	Sultanpur	34.06	32.3726	35.7474	40.97	38.7936	43.1464	45.51	43.535	47.485	2.13	1.9123	2.3477
Uttarakhand	Uttarkashi	33.26	31.523	34.997	36.39	34.8548	37.9252	40.4	38.3313	42.4687	1.85	1.72979	1.97021
Uttarakhand	Chamoli	36	34.5524	37.4476	47.91	45.8692	49.9508	51.58	48.615	54.545	1.67	1.43516	1.90484
Uttarakhand	Rudraprayag	17.98	15.6588	20.3012	22.46	20.239	24.681	22.46	20.029	24.891	1.94	1.75847	2.12153
Uttarakhand	Tehri garhwal	19.94	18.5779	21.3021	19.94	17.7157	22.1643	19.94	17.6759	22.2041	2.05	1.82251	2.27749
Uttarakhand	Dehradun	31.29	29.3105	33.2695	31.29	28.5159	34.0641	34.91	32.258	37.562	1.78	1.5763	1.9837
Uttarakhand	Garhwal	21.87	20.2948	23.4452	21.87	19.8915	23.8485	21.87	19.0501	24.6899	1.62	1.45291	1.78709
Uttarakhand	Pithoragarh	36.44	34.1313	38.7487	44.91	43.1975	46.6225	47.76	45.2941	50.2259	1.47	1.29953	1.64047
Uttarakhand	Bageshwar	13.21	11.5391	14.8809	27.11	25.5039	28.7161	27.11	25.0693	29.1507	1.74	1.55053	1.92947
Uttarakhand	Almora	4.17	1.91585	6.42415	12.36	10.4253	14.2947	12.36	9.69557	15.0244	1.57	1.36485	1.77515
Uttarakhand	Champawat	33.2	31.6539	34.7461	34.76	33.2133	36.3067	36.31	33.905	38.715	1.82	1.65053	1.98947
Uttarakhand	Nainital	12.18	9.91531	14.4447	20.28	18.478	22.082	24.2	21.2216	27.1784	1.88	1.6427	2.1173
Uttarakhand	Udham singh nagar	28.46	27.0932	29.8268	36.5	34.6786	38.3214	51.71	49.5818	53.8382	2.02	1.79067	2.24933
Uttarakhand	Hardwar	55.64	53.7094	57.5706	66.31	64.4269	68.1931	73.9	71.102	76.698	1.95	1.8222	2.0778
West Bengal	Darjiling	18.28	15.9865	20.5735	21.89	19.35	24.43	21.89	19.8583	23.9217	1.54	1.30216	1.77784
West Bengal	Jalpaiguri	21.02	18.8276	23.2124	31.22	29.6409	32.7991	31.22	28.4379	34.0021	1.4	1.18629	1.61371
West Bengal	Koch bihar	25.31	23.0345	27.5855	41.24	38.7897	43.6903	41.24	38.9715	43.5085	1.91	1.6849	2.1351
West Bengal	Uttar dinajpur	14.81	12.9464	16.6736	21.96	20.4164	23.5036	30.34	28.4469	32.2331	2.35	2.24655	2.45345
West Bengal	Dakshin dinajpur	15.25	13.1316	17.3684	22.2	19.8472	24.5528	29.48	27.0778	31.8822	1.71	1.57038	1.84962
West Bengal	Maldah	19.99	18.6141	21.3659	25.03	22.2311	27.8289	25.03	22.5532	27.5068	2.18	2.04962	2.31038
West Bengal	Murshidabad	29.24	27.1988	31.2812	35.54	33.296	37.784	40.43	38.3193	42.5407	2.08	1.84748	2.31252
West Bengal	Birbhum	19.44	17.4778	21.4022	26.91	24.5301	29.2899	31.53	29.1536	33.9064	1.81	1.69221	1.92779
West Bengal	Nadia	9.46	7.4813	11.4387	20.65	18.2038	23.0962	20.65	18.6848	22.6152	1.39	1.21702	1.56298
West Bengal	North twenty four parganas	7.85	5.93564	9.76436	11.74	9.84725	13.6327	11.74	9.47458	14.0054	1.45	1.33667	1.56333
West Bengal	Hugli	8.64	6.67556	10.6044	17.19	15.6118	18.7682	17.19	15.0273	19.3527	1.56	1.35798	1.76202
West Bengal	Bankura	28.19	26.5701	29.8099	36.05	33.8566	38.2434	36.05	33.9071	38.1929	1.49	1.36236	1.61764
West Bengal	Puruliya	14.44	13.0551	15.8249	18.93	16.4416	21.4184	20.29	17.7736	22.8064	1.77	1.54834	1.99166
West Bengal	Haora	3.23	1.0198	5.4402	3.23	1.19472	5.26528	10.82	7.90606	13.7339	1.33	1.21769	1.44231
West Bengal	Kolkata	24.55	22.8426	26.2574	24.55	22.4904	26.6096	24.55	21.5847	27.5153	1.12	0.902638	1.33736
West Bengal	South twenty four parganas	6.62	5.06827	8.17173	9.77	7.25209	12.2879	16.22	13.3767	19.0633	1.58	1.42384	1.73616
West Bengal	Paschim medinipur	10.35	8.19823	12.5018	19.52	17.3996	21.6404	26.07	23.9048	28.2352	1.6	1.42045	1.77955
West Bengal	Purba medinipur	4.01	2.50024	5.51976	7.81	5.12403	10.496	18.63	16.1959	21.0641	1.56	1.3924	1.7276
West Bengal	Paschim barddhaman	36.02	33.9255	38.1145	36.02	33.2778	38.7622	38.73	35.7797	41.6803	1.55	1.37207	1.72793
West Bengal	Purba barddhaman	12.54	10.6638	14.4162	27.44	25.2482	29.6318	27.44	24.615	30.265	1.47	1.26436	1.67564
